# Supplementary material for: Molecular Origins of the Mendelian Rare Diseases Reviewed by Orpha.net: A Structural Bioinformatics Investigation
Source: Int J Mol Sci. 2024 Jun 25;25(13):6953. doi: 10.3390/ijms25136953 (PMC11241713; doi:10.3390/ijms25136953)
Supplement: Supplementary file 1 [file ijms-25-06953-s001.zip]

Archive with 3 entries (3 files):
- orphanetta-SI.pdf
- TableS1.xlsx
- TableS2.xlsx
