# Supplementary material for: Molecular Origins of the Mendelian Rare Diseases Reviewed by Orpha.net: A Structural Bioinformatics Investigation
Source: Int J Mol Sci. 2024 Jun 25;25(13):6953. doi: 10.3390/ijms25136953 (PMC11241713; doi:10.3390/ijms25136953)
Supplement: Supplementary file 1 [file ijms-25-06953-s001.zip › TableS1.xlsx]

## Sheet: Sheet1
Uniprot	Pdb	Genes	Residue	Position	Mutated	QSASA	Associated effect	Exposition
A0PJY2		FEZF1	His	278	Tyr	0.1728	13	Internal
A1L188		NDUFAF8	Met	1	Leu	1.4266	9	Fully Exposed
			Met	1	Val	1.4266	9	Fully Exposed
A2PYH4		HFM1	Ile	884	Ser	0.0684	3	Fully Buried
			Arg	452	Gln	0.1092	13	Fully Buried
			Leu	491	Pro	0.2434	8	Intermiedates
			Arg	562	Ser	0.254	8	Intermiedates
			Gly	736	Ser	0.4566	8	Intermiedates
A2RRP1		NBAS	Arg	1914	His	0.0963	9	Fully Buried
			Leu	903	Arg	0.1517	3	Internal
			Met	1	Leu	1.2968	9	Fully Exposed
A2RU14		TMEM218	Gly	9	Val	0.257	8	Intermiedates
A4D126	4CVH	CRPPA	Ala	216	Asp	0.0653	3	Fully Buried
			Met	213	Arg	0.1083	3	Fully Buried
			Ala	122	Pro	0.1755	9	Internal
			Asp	156	Asn	0.1942	13	Internal
			Gly	54	Ala	0.3788	8	Intermiedates
			Met	1	Leu	1.1856	9	Fully Exposed
A5YKK6	4C0D	CNOT1	Ala	1441	Thr	0.0966	3	Fully Buried
			Asp	1188	Tyr	0.2139	13	Internal
			Arg	900	Cys	0.4601	8	Intermiedates
			Arg	1478	Cys	0.9831	10	Fully Exposed
A6NCS4		NKX2-6	Phe	151	Leu	0.1014	9	Fully Buried
A6NFY7		SDHAF1	Gly	57	Arg	0.081	4	Fully Buried
			Gly	57	Glu	0.081	4	Fully Buried
			Arg	55	Pro	0.5794	8	Intermiedates
A6NHR9	6MW7	SMCHD1	Ala	242	Gly	0.0645	9	Fully Buried
			Gln	400	Leu	0.0778	5	Fully Buried
			Leu	141	Phe	0.1109	9	Fully Buried
			Trp	596	Gly	0.1277	9	Fully Buried
			Glu	473	Gln	0.1706	13	Internal
			Asn	524	Ser	0.1777	9	Internal
			Ser	135	Cys	0.2037	12	Internal
			Ser	135	Asn	0.2037	9	Internal
			Ser	135	Ile	0.2037	5	Internal
			His	348	Arg	0.2162	9	Internal
			Thr	523	Lys	0.2319	12	Internal
			Asn	139	His	0.2651	8	Intermiedates
			Pro	690	Ser	0.2847	8	Intermiedates
			Met	129	Lys	0.3051	8	Intermiedates
			Leu	107	Pro	0.3236	8	Intermiedates
			Glu	136	Asp	0.3447	8	Intermiedates
			Tyr	283	Cys	0.4601	8	Intermiedates
			Gly	137	Glu	0.5559	8	Intermiedates
			Asp	420	Val	0.7661	10	Exposed
A6NI61		MYMK	Ile	154	Thr	0.1466	3	Fully Buried
			Cys	185	Arg	0.2808	8	Intermiedates
			Met	1	Lys	1.3403	2	Fully Exposed
A6NNB3		IFITM5	Ser	40	Leu	0.3378	8	Intermiedates
			Ser	40	Trp	0.3378	8	Intermiedates
A6NNN8		SLC38A8	Gly	412	Arg	0.0787	4	Fully Buried
			Val	236	Asp	0.1212	3	Fully Buried
			Glu	233	Lys	0.1634	13	Internal
			Ile	32	Ser	0.2392	3	Internal
A6NNY8		USP27X	Tyr	381	His	0.1043	12	Fully Buried
A8MXD5		GRXCR1	Glu	219	Lys	0.5292	8	Intermiedates
B1AK53		ESPN	Arg	774	Gln	0.7484	1	Exposed
C9JR72		KBTBD13	Arg	248	Ser	0.1058	13	Fully Buried
			Arg	408	Cys	0.6523	10	Exposed
			Lys	390	Asn	1.3099	1	Fully Exposed
D6RGH6	4BRY	MCIDAS	Gly	366	Asp	0.1843	4	Internal
O00116		AGPS	Leu	469	Pro	0.0956	9	Fully Buried
			Thr	309	Ile	0.1224	5	Fully Buried
			Thr	568	Met	0.1765	5	Internal
			Arg	419	His	0.1783	9	Internal
O00142		TK2	Ser	138	Arg	0.0696	12	Fully Buried
			Ile	212	Asn	0.0721	3	Fully Buried
			Arg	130	Gln	0.0851	13	Fully Buried
			Arg	130	Trp	0.0851	13	Fully Buried
			Ile	53	Met	0.0925	9	Fully Buried
			Ser	135	Leu	0.1021	5	Fully Buried
			Ala	139	Val	0.118	9	Fully Buried
			Ala	139	Thr	0.118	3	Fully Buried
			Asn	58	Ser	0.1627	9	Internal
			Arg	192	Lys	0.1892	9	Internal
			His	121	Asn	0.2041	13	Internal
			Arg	183	Trp	0.2909	8	Intermiedates
			Thr	108	Met	0.4166	8	Intermiedates
			Pro	231	Leu	0.5754	8	Intermiedates
O00170	2LKN	AIP	Arg	271	Trp	0.1646	13	Internal
O00189	3L81	AP4M1	Gly	243	Ser	0.5173	8	Intermiedates
O00203		AP3B1	Leu	580	Arg	0.1565	3	Internal
			Ser	901	Cys	0.1727	12	Internal
O00204	1Q1Q	SULT2B1	Pro	149	Leu	0.0611	4	Fully Buried
			Arg	274	Gln	0.2919	8	Intermiedates
O00217	5XTB	NDUFS8	Ala	159	Asp	0.2655	8	Intermiedates
			Pro	85	Leu	0.3365	8	Intermiedates
			Glu	63	Gln	0.4096	8	Intermiedates
O00238	3MDY	BMPR1B	Cys	53	Arg	0.0696	4	Fully Buried
			Lys	325	Asn	0.0749	13	Fully Buried
			Ile	200	Lys	0.0804	3	Fully Buried
			Arg	31	Cys	0.5303	8	Intermiedates
			Arg	214	Ser	0.6021	1	Exposed
			Arg	486	Gln	0.6174	1	Exposed
			Arg	486	Trp	0.6174	10	Exposed
O00255	3U84	MEN1	Gly	42	Ala	0.0947	4	Fully Buried
			Glu	26	Lys	0.0957	13	Fully Buried
			Ser	38	Phe	0.0972	5	Fully Buried
			Glu	45	Lys	0.105	13	Fully Buried
			Glu	45	Gln	0.105	13	Fully Buried
			Glu	45	Gly	0.105	13	Fully Buried
			Glu	45	Asp	0.105	9	Fully Buried
			Leu	22	Arg	0.1257	3	Fully Buried
			Leu	264	Pro	0.1366	9	Fully Buried
			His	139	Arg	0.2574	8	Intermiedates
			His	139	Tyr	0.2574	8	Intermiedates
			His	139	Asp	0.2574	8	Intermiedates
			Met	1	Ile	0.8537	9	Fully Exposed
			Met	1	Leu	0.8537	9	Fully Exposed
			Met	1	Arg	0.8537	2	Fully Exposed
			Met	1	Thr	0.8537	2	Fully Exposed
			Met	1	Val	0.8537	9	Fully Exposed
			Met	1	Lys	0.8537	2	Fully Exposed
O00294	2FIM	TULP1	Gly	368	Trp	0.085	4	Fully Buried
			Val	423	Ala	0.129	9	Fully Buried
			Arg	400	Gln	0.1346	13	Fully Buried
			Phe	382	Ser	0.1396	3	Fully Buried
			Arg	482	Gln	0.1548	13	Internal
			Asp	383	Glu	0.1744	9	Internal
			Lys	489	Arg	0.1859	9	Internal
			Arg	311	Gln	0.1961	13	Internal
			Asn	349	Lys	0.2009	12	Internal
			Arg	434	Lys	0.2336	9	Internal
			Gly	385	Arg	0.2517	8	Intermiedates
			Pro	356	Thr	0.2895	8	Intermiedates
			Arg	420	Pro	0.4962	8	Intermiedates
			Arg	419	Gln	0.5647	8	Intermiedates
			Arg	419	Trp	0.5647	8	Intermiedates
O00300	3URF	TNFRSF11B	Cys	87	Tyr	0.2412	8	Intermiedates
			Thr	76	Pro	0.3958	8	Intermiedates
O00329	6OCU	PIK3CD	Glu	1025	Gly	0.2229	13	Internal
			Glu	1021	Lys	0.2723	8	Intermiedates
			Cys	416	Arg	0.3223	8	Intermiedates
			Glu	525	Lys	0.5132	8	Intermiedates
			Tyr	524	Ser	0.7427	9	Exposed
			Tyr	524	Asn	0.7427	9	Exposed
O00358		FOXE1	Ala	65	Val	0.0696	9	Fully Buried
			Arg	102	Cys	0.2487	8	Intermiedates
			Ser	57	Asn	0.2712	8	Intermiedates
O00400		SLC33A1	Ala	110	Pro	0.0663	9	Fully Buried
			Ser	113	Arg	0.1265	12	Fully Buried
O00408	3IBJ	PDE2A	Pro	149	Leu	0.1802	4	Internal
			Asp	480	Gly	0.4486	8	Intermiedates
O00423	4CI8	EML1	Trp	225	Arg	0.0996	3	Fully Buried
			Thr	243	Ala	0.4888	8	Intermiedates
O00429	5WP9	DNM1L	Cys	431	Tyr	0.0946	4	Fully Buried
			Gly	362	Ser	0.1365	4	Fully Buried
			Ala	395	Asp	0.1453	3	Fully Buried
			Ser	36	Gly	0.1468	12	Fully Buried
			Thr	59	Asn	0.2861	8	Intermiedates
			Ser	39	Gly	0.2901	8	Intermiedates
			Ala	192	Glu	0.4385	8	Intermiedates
			Tyr	691	Cys	0.5215	8	Intermiedates
			Arg	403	Cys	0.7896	10	Exposed
			Glu	2	Ala	0.9449	10	Fully Exposed
O00459	2XS6	PIK3R2	Leu	401	Pro	0.0627	9	Fully Buried
			Gly	385	Arg	0.2932	8	Intermiedates
			Lys	564	Glu	0.3165	8	Intermiedates
			Lys	376	Glu	0.3562	8	Intermiedates
			Gly	373	Arg	0.3723	8	Intermiedates
			Asp	557	His	0.3905	8	Intermiedates
O00462		MANBA	Ser	505	Pro	0.0688	5	Fully Buried
O00468		AGRN	Val	1667	Met	0.1004	9	Fully Buried
			Gly	1709	Arg	0.274	8	Intermiedates
O00499	2FIC	BIN1	Asp	151	Asn	0.125	13	Fully Buried
			Arg	234	Cys	0.1376	13	Fully Buried
			Lys	35	Asn	0.5519	8	Intermiedates
O00505		KPNA3	Leu	350	Pro	0.0926	9	Fully Buried
			Leu	334	Arg	0.1218	3	Fully Buried
			Leu	328	Pro	0.1711	9	Internal
			Thr	315	Ile	0.2933	8	Intermiedates
O00522	5D68	KRIT1	Ala	555	Val	0.0796	9	Fully Buried
			Tyr	331	Cys	0.5195	8	Intermiedates
			Met	1	Val	1.2696	9	Fully Exposed
O00555	3BXK	CACNA1A	Ala	1507	Thr	0.09	3	Fully Buried
			Ala	1507	Ser	0.09	3	Fully Buried
			Ala	712	Ser	0.0974	3	Fully Buried
			Ala	712	Thr	0.0974	3	Fully Buried
			Val	1455	Leu	0.0988	9	Fully Buried
			Cys	272	Tyr	0.0992	4	Fully Buried
			Tyr	1442	Asp	0.1004	12	Fully Buried
			Gly	293	Arg	0.1011	4	Fully Buried
			Glu	1755	Lys	0.1145	13	Fully Buried
			Arg	1666	Pro	0.1219	13	Fully Buried
			Arg	1666	Trp	0.1219	13	Fully Buried
			Glu	667	Lys	0.1242	13	Fully Buried
			Ile	1356	Ser	0.1262	3	Fully Buried
			Phe	1402	Cys	0.1283	9	Fully Buried
			Glu	147	Lys	0.1322	13	Fully Buried
			Arg	1351	Gln	0.1366	13	Fully Buried
			Val	1392	Met	0.1378	9	Fully Buried
			Val	1392	Leu	0.1378	9	Fully Buried
			Asp	302	Asn	0.1383	13	Fully Buried
			Glu	532	Lys	0.1465	13	Fully Buried
			Tyr	1383	Cys	0.157	12	Internal
			Leu	709	Phe	0.1698	9	Internal
			Ile	219	Val	0.1768	9	Internal
			Val	1808	Ile	0.1807	9	Internal
			Leu	602	Arg	0.1827	3	Internal
			Gly	1477	Asp	0.1832	4	Internal
			Arg	1348	Gln	0.1858	13	Internal
			Ile	1708	Thr	0.1862	3	Internal
			Gly	1754	Arg	0.1959	4	Internal
			Ile	1809	Leu	0.2023	9	Internal
			Pro	202	Leu	0.2025	4	Internal
			Phe	1505	Ser	0.2046	3	Internal
			Ser	218	Leu	0.2106	5	Internal
			Cys	287	Tyr	0.218	4	Internal
			Phe	363	Ser	0.2402	8	Intermiedates
			Val	713	Met	0.2849	8	Intermiedates
			Val	713	Ala	0.2849	8	Intermiedates
			Thr	665	Met	0.2925	8	Intermiedates
			Arg	195	Lys	0.3174	8	Intermiedates
			Arg	1358	Trp	0.3491	8	Intermiedates
			Thr	1355	Asn	0.3493	8	Intermiedates
			Ser	1798	Leu	0.3503	8	Intermiedates
			Asp	714	Glu	0.3534	8	Intermiedates
			Glu	1263	Lys	0.3596	8	Intermiedates
			Arg	1660	His	0.3818	8	Intermiedates
			Phe	1366	Ile	0.382	8	Intermiedates
			Arg	582	Gln	0.4	8	Intermiedates
			Arg	1345	Gln	0.5194	8	Intermiedates
			Arg	192	Gln	0.5952	8	Intermiedates
			Glu	101	Gln	0.6443	1	Exposed
O00571	6O5F	DDX3X	Ala	497	Val	0.0825	9	Fully Buried
			Ile	514	Thr	0.0848	3	Fully Buried
			Arg	528	Cys	0.0871	13	Fully Buried
			Ala	483	Asp	0.0977	3	Fully Buried
			Leu	220	Ser	0.1045	3	Fully Buried
			Arg	376	Cys	0.1046	13	Fully Buried
			Arg	376	His	0.1046	9	Fully Buried
			Arg	326	His	0.1074	9	Fully Buried
			Arg	326	Cys	0.1074	13	Fully Buried
			Ser	382	Arg	0.1082	12	Fully Buried
			Ile	364	Arg	0.1099	3	Fully Buried
			Thr	532	Met	0.1109	5	Fully Buried
			Ala	502	Thr	0.1166	3	Fully Buried
			Pro	212	His	0.1188	4	Fully Buried
			Pro	324	Arg	0.1198	4	Fully Buried
			Val	206	Met	0.1324	9	Fully Buried
			Thr	498	Ile	0.1385	5	Fully Buried
			Gly	504	Glu	0.1415	4	Fully Buried
			Pro	568	Leu	0.1673	4	Internal
			Ile	507	Thr	0.182	3	Internal
			Gln	477	Glu	0.1967	12	Internal
			Lys	288	Glu	0.2021	13	Internal
			Arg	480	Gly	0.2025	13	Internal
			Arg	480	Thr	0.2025	13	Internal
			Pro	205	Leu	0.2131	4	Internal
			Arg	534	Gly	0.2309	13	Internal
			Arg	534	Cys	0.2309	13	Internal
			Arg	292	Leu	0.2533	8	Intermiedates
			Ala	383	Gly	0.2549	8	Intermiedates
			Pro	40	Arg	0.2743	8	Intermiedates
			Arg	475	Cys	0.2836	8	Intermiedates
			Arg	475	Gly	0.2836	8	Intermiedates
			Trp	421	Gly	0.3325	8	Intermiedates
			Gln	225	Arg	0.3807	8	Intermiedates
			Arg	488	His	0.5507	8	Intermiedates
			Arg	488	Pro	0.5507	8	Intermiedates
			Pro	41	Ser	0.6426	5	Exposed
			Tyr	38	Cys	0.7146	10	Exposed
			Met	1	Ile	1.2845	9	Fully Exposed
O00584	3T0O	RNASET2	Cys	184	Arg	0.0593	4	Fully Buried
O00623		PEX12	Arg	91	Ser	0.1561	13	Internal
			Ser	320	Phe	0.2008	5	Internal
O00628		PEX7	Ala	218	Val	0.0586	9	Fully Buried
			Gly	217	Arg	0.1008	4	Fully Buried
			His	285	Arg	0.1359	9	Fully Buried
			Thr	14	Pro	0.1772	5	Internal
O00744		WNT10B	Arg	332	Trp	0.1694	13	Internal
			Arg	211	Gln	0.3775	8	Intermiedates
O00754		MAN2B1	Gly	800	Arg	0.0999	4	Fully Buried
			Arg	229	Trp	0.1023	13	Fully Buried
			Leu	809	Pro	0.1121	9	Fully Buried
			Ser	103	Leu	0.122	5	Fully Buried
			Gly	451	Cys	0.1245	4	Fully Buried
			Asp	74	Glu	0.1294	9	Fully Buried
			Arg	750	Trp	0.1296	13	Fully Buried
			His	72	Leu	0.1635	13	Internal
O00755	4UZQ	WNT7A	Ala	109	Thr	0.0698	3	Fully Buried
			Glu	72	Lys	0.0706	13	Fully Buried
			Arg	222	Trp	0.1975	13	Internal
			Arg	292	Cys	0.2012	13	Internal
			Gly	204	Ser	0.3455	8	Intermiedates
			Arg	102	Trp	0.3521	8	Intermiedates
O14497	6LTH	ARID1A	Ala	1077	Glu	0.0692	3	Fully Buried
			Arg	1020	Trp	0.0764	13	Fully Buried
			Trp	1023	Arg	0.105	3	Fully Buried
			Lys	1021	Glu	0.6443	1	Exposed
O14521		SDHD	Asp	92	Gly	0.1205	13	Fully Buried
			Asp	92	Tyr	0.1205	13	Fully Buried
			Glu	69	Lys	0.146	13	Fully Buried
			Leu	95	Pro	0.1654	9	Internal
			Gly	106	Asp	0.2237	4	Internal
			Gly	106	Val	0.2237	4	Internal
			Leu	139	Pro	0.3056	8	Intermiedates
			Pro	81	Leu	0.3656	8	Intermiedates
			Pro	81	Arg	0.3656	8	Intermiedates
			His	102	Asn	0.4966	8	Intermiedates
			His	102	Arg	0.4966	8	Intermiedates
			His	102	Leu	0.4966	8	Intermiedates
			His	102	Tyr	0.4966	8	Intermiedates
			Leu	80	Arg	0.5151	8	Intermiedates
			Tyr	114	Cys	0.6859	10	Exposed
			Tyr	114	Asp	0.6859	1	Exposed
			Met	1	Val	1.318	9	Fully Exposed
			Met	1	Leu	1.3189	9	Fully Exposed
			Met	1	Ile	1.3189	9	Fully Exposed
O14529	1WH8	CUX2	Glu	590	Lys	0.6335	1	Exposed
			Thr	945	Met	0.6726	7	Exposed
O14578		CIT	Asp	230	Val	0.1139	13	Fully Buried
			Pro	158	Arg	0.1562	4	Internal
			Lys	126	Gln	0.1997	13	Internal
			Gly	106	Val	0.4283	8	Intermiedates
O14593	3V30	RFXANK	Asp	121	Val	0.1423	13	Fully Buried
O14646	5O9G	CHD1	Arg	460	Lys	0.2356	9	Internal
			Arg	618	Gln	0.5416	8	Intermiedates
O14647		CHD2	Ala	879	Val	0.1015	9	Fully Buried
			Arg	1313	Gly	0.1186	13	Fully Buried
			Arg	1313	Pro	0.1186	13	Fully Buried
			Arg	900	Gly	0.1188	13	Fully Buried
			Thr	645	Met	0.1447	5	Fully Buried
			Arg	1152	Trp	0.1574	13	Internal
			Ser	866	Leu	0.1702	5	Internal
			Trp	1261	Leu	0.2511	8	Intermiedates
			Trp	1261	Cys	0.2511	8	Intermiedates
			Gln	896	Glu	0.2667	8	Intermiedates
			Arg	846	Gly	0.3298	8	Intermiedates
O14649	6RV2	KCNK3	Tyr	192	Cys	0.0856	12	Fully Buried
			Val	221	Leu	0.1103	9	Fully Buried
			Asn	133	Ser	0.2374	9	Internal
			Gly	203	Asp	0.2549	8	Intermiedates
			Gly	97	Arg	0.4559	8	Intermiedates
			Thr	8	Lys	0.4691	8	Intermiedates
O14656	6OIF	TOR1A	Gly	318	Ser	0.1346	4	Fully Buried
			Arg	288	Gln	0.2342	13	Internal
			Lys	320	Glu	0.396	8	Intermiedates
O14672	8ESV	ADAM10	Ser	504	Asn	0.0705	9	Fully Buried
			Cys	524	Tyr	0.1633	4	Internal
			Pro	139	Ser	0.2245	4	Internal
O14678	6JBJ	ABCD4	Asn	141	Lys	0.2527	8	Intermiedates
			Gly	486	Cys	0.4958	8	Intermiedates
O14746	7BG9	TERT	Arg	865	His	0.0513	9	Fully Buried
			Val	461	Leu	0.0732	9	Fully Buried
			Glu	668	Asp	0.1108	9	Fully Buried
			Ala	716	Thr	0.1162	3	Fully Buried
			Ala	716	Val	0.1162	9	Fully Buried
			Lys	570	Asn	0.2372	13	Internal
			Val	867	Met	0.2535	8	Intermiedates
			Pro	704	Ser	0.3543	8	Intermiedates
			Lys	902	Asn	0.3598	8	Intermiedates
			Arg	631	Gln	0.4261	8	Intermiedates
			Arg	631	Trp	0.4261	8	Intermiedates
			Ser	947	Pro	0.4393	8	Intermiedates
			Pro	908	Leu	0.5255	8	Intermiedates
			Tyr	772	Cys	0.6371	10	Exposed
O14764	7QN5	GABRD	Leu	260	Val	0.5185	8	Intermiedates
O14770	3K2A	MEIS2	Arg	331	Lys	0.1355	9	Fully Buried
O14773	3EE6	TPP1	Arg	447	His	0.0577	9	Fully Buried
			Gln	278	Arg	0.0581	12	Fully Buried
			Gln	422	His	0.0604	12	Fully Buried
			Arg	339	Trp	0.0669	13	Fully Buried
			Glu	343	Lys	0.0841	13	Fully Buried
			Arg	206	Cys	0.0939	13	Fully Buried
			Gly	284	Val	0.0966	4	Fully Buried
			Gly	389	Glu	0.1005	4	Fully Buried
			Cys	227	Arg	0.1119	4	Fully Buried
			Pro	202	Leu	0.123	4	Fully Buried
			Asp	276	Val	0.133	13	Fully Buried
			Gly	77	Arg	0.1433	4	Fully Buried
			Ser	538	Tyr	0.1603	9	Internal
			Ser	475	Leu	0.1645	5	Internal
			Gly	473	Arg	0.1659	4	Internal
			Cys	365	Arg	0.2821	8	Intermiedates
			Cys	365	Tyr	0.2821	8	Intermiedates
			Asn	286	Ser	0.2853	8	Intermiedates
			Gln	338	Glu	0.3441	8	Intermiedates
			Val	466	Gly	0.4514	8	Intermiedates
O14775	7EWP	GNB5	Ser	123	Leu	0.0811	5	Fully Buried
			Trp	387	Ser	0.2989	8	Intermiedates
O14788	5BNQ	TNFSF11	Met	199	Lys	0.1081	3	Fully Buried
O14802	7A6H	POLR3A	Asn	775	Lys	0.1539	12	Internal
			Arg	1005	Cys	0.1891	13	Internal
			Gly	672	Glu	0.2202	4	Internal
			Ile	897	Asn	0.3261	8	Intermiedates
			Met	1	Ile	1.3423	9	Fully Exposed
O14807	7SD0	MRAS	Thr	68	Ile	0.1601	5	Internal
			Gly	23	Val	0.348	8	Intermiedates
			Gln	71	Arg	0.4244	8	Intermiedates
O14813		PHOX2A	Ala	72	Val	0.4961	8	Intermiedates
O14832	2A1X	PHYH	Ala	277	Glu	0.07	3	Fully Buried
			Asn	269	His	0.0757	12	Fully Buried
			Gln	176	Lys	0.0808	12	Fully Buried
			Arg	275	Trp	0.0947	13	Fully Buried
			Gly	204	Ser	0.1012	4	Fully Buried
O14836	1XU1	TNFRSF13B	Cys	104	Tyr	0.0951	4	Fully Buried
O14841		OPLAH	Ser	323	Arg	0.1358	12	Fully Buried
O14874		BCKDK	Arg	224	Pro	0.4576	8	Intermiedates
O14896		IRF6	Arg	250	Gln	0.0654	13	Fully Buried
			Phe	351	Ser	0.0893	3	Fully Buried
			Ile	38	Thr	0.095	3	Fully Buried
			Pro	380	Ser	0.1228	4	Fully Buried
			Leu	439	Pro	0.132	9	Fully Buried
			Pro	396	Ser	0.1352	4	Fully Buried
			Trp	40	Cys	0.1786	9	Internal
			Arg	339	Ile	0.1843	13	Internal
			Glu	92	Lys	0.2212	13	Internal
			Glu	404	Lys	0.2459	8	Intermiedates
			Arg	400	Gln	0.2522	8	Intermiedates
			Arg	400	Trp	0.2522	8	Intermiedates
			Pro	76	Ser	0.2797	8	Intermiedates
			Arg	84	Cys	0.5212	8	Intermiedates
			Arg	84	Leu	0.5212	8	Intermiedates
			Arg	84	His	0.5212	8	Intermiedates
			Arg	9	Trp	0.604	10	Exposed
			Leu	22	Pro	0.6264	9	Exposed
			Asn	88	Ser	0.6438	9	Exposed
			Ala	2	Val	0.8044	9	Fully Exposed
			Arg	6	Cys	0.9453	10	Fully Exposed
			Met	1	Lys	1.1979	2	Fully Exposed
O14920	4KIK	IKBKB	Val	203	Ile	0.099	9	Fully Buried
O14936	6LNM	CASK	Leu	209	Pro	0.1028	9	Fully Buried
			Ala	166	Asp	0.1166	3	Fully Buried
			Glu	102	Gly	0.1205	13	Fully Buried
			Gly	659	Asp	0.1225	4	Fully Buried
			Arg	28	Leu	0.1691	13	Internal
			Trp	919	Arg	0.2096	3	Internal
			Arg	255	Cys	0.3905	8	Intermiedates
			Arg	255	His	0.3905	8	Intermiedates
			Arg	489	Trp	0.4945	8	Intermiedates
			Met	1	Leu	1.3085	9	Fully Exposed
			Met	1	Val	1.3087	9	Fully Exposed
O14949		UQCRQ	Ser	45	Phe	0.3556	8	Intermiedates
O14958	6OWV	CASQ2	Leu	167	His	0.0775	3	Fully Buried
			Asp	307	His	0.1205	13	Fully Buried
			Pro	308	Leu	0.1607	4	Internal
			Arg	33	Gln	0.1655	13	Internal
O14983		ATP2A1	Ile	235	Asn	0.1387	3	Fully Buried
			Pro	789	Leu	0.2581	8	Intermiedates
O15020	8IAH	SPTBN2	Leu	253	Pro	0.1254	9	Fully Buried
			Arg	437	Gln	0.1703	13	Internal
			Arg	437	Trp	0.1703	13	Internal
			Arg	414	Cys	0.4943	8	Intermiedates
O15047	3S8S	SETD1A	Tyr	1499	Asp	1.3997	1	Fully Exposed
O15072		ADAMTS3	Ile	291	Thr	0.0608	3	Fully Buried
			Leu	168	Pro	0.1227	9	Fully Buried
O15078		CEP290	Trp	7	Cys	0.2842	8	Intermiedates
			Glu	1572	Lys	0.4571	8	Intermiedates
			Met	1	Ile	1.3666	9	Fully Exposed
			Met	1	Val	1.3666	9	Fully Exposed
			Met	1	Lys	1.3667	2	Fully Exposed
O15118	6UOX	NPC1	Arg	1186	His	0.0565	9	Fully Buried
			Ala	1054	Thr	0.0659	3	Fully Buried
			Ser	667	Leu	0.0659	5	Fully Buried
			Cys	177	Tyr	0.0689	4	Fully Buried
			Gly	1015	Val	0.072	4	Fully Buried
			Val	889	Met	0.0722	9	Fully Buried
			Met	1142	Thr	0.0734	3	Fully Buried
			Ala	764	Val	0.0736	9	Fully Buried
			Ala	764	Glu	0.0736	3	Fully Buried
			Ala	558	Thr	0.077	3	Fully Buried
			Ser	870	Thr	0.0865	9	Fully Buried
			Ala	1035	Val	0.0869	9	Fully Buried
			Val	664	Met	0.0871	9	Fully Buried
			Gly	343	Glu	0.0892	4	Fully Buried
			Cys	113	Arg	0.0902	4	Fully Buried
			Pro	543	Leu	0.0983	4	Fully Buried
			Asn	1156	Ser	0.1008	9	Fully Buried
			Ser	734	Ile	0.1024	5	Fully Buried
			Ala	927	Val	0.1039	9	Fully Buried
			Met	1001	Val	0.1043	9	Fully Buried
			Gln	775	Pro	0.1043	5	Fully Buried
			Cys	1168	Tyr	0.1064	4	Fully Buried
			Ala	926	Thr	0.1073	3	Fully Buried
			Ala	926	Val	0.1073	9	Fully Buried
			Phe	842	Leu	0.1109	9	Fully Buried
			Tyr	1019	Cys	0.1137	12	Fully Buried
			Val	950	Met	0.1142	9	Fully Buried
			Gln	92	Arg	0.116	12	Fully Buried
			Asp	944	Asn	0.1162	13	Fully Buried
			Ala	1151	Thr	0.1318	3	Fully Buried
			Arg	404	Gln	0.1374	13	Fully Buried
			Arg	404	Trp	0.1374	13	Fully Buried
			Val	1023	Gly	0.1386	9	Fully Buried
			Ser	357	Leu	0.1424	5	Fully Buried
			Ile	1061	Thr	0.1452	3	Fully Buried
			Gly	1034	Arg	0.1497	4	Fully Buried
			Gly	910	Ser	0.1507	4	Internal
			Ser	954	Leu	0.1543	5	Internal
			Thr	1205	Lys	0.1557	12	Internal
			Thr	1205	Arg	0.1557	12	Internal
			Pro	691	Leu	0.1592	4	Internal
			Val	1212	Leu	0.1622	9	Internal
			Arg	726	Thr	0.1741	13	Internal
			Ser	940	Leu	0.1752	5	Internal
			Val	378	Ala	0.1795	9	Internal
			Asp	948	Asn	0.1883	13	Internal
			Thr	1043	Ala	0.1907	5	Internal
			Val	1141	Gly	0.1937	9	Internal
			Pro	401	Thr	0.1977	4	Internal
			Arg	934	Gln	0.2062	13	Internal
			Tyr	825	Cys	0.2156	12	Internal
			Leu	1213	Phe	0.2281	9	Internal
			Leu	1213	Val	0.2281	9	Internal
			Pro	887	Leu	0.2331	4	Internal
			Asp	501	Val	0.2632	8	Intermiedates
			Ser	865	Leu	0.2743	8	Intermiedates
			Asn	169	Ile	0.279	8	Intermiedates
			Ile	685	Thr	0.2958	8	Intermiedates
			Asp	611	Gly	0.2971	8	Intermiedates
			Gly	992	Ala	0.3019	8	Intermiedates
			Gly	992	Arg	0.3019	8	Intermiedates
			Gly	992	Trp	0.3019	8	Intermiedates
			Arg	615	Cys	0.3089	8	Intermiedates
			Arg	978	Cys	0.3121	8	Intermiedates
			Phe	1087	Leu	0.3124	8	Intermiedates
			Glu	1189	Gly	0.3287	8	Intermiedates
			Gln	928	Pro	0.3562	8	Intermiedates
			Pro	1007	Leu	0.371	8	Intermiedates
			Arg	518	Gln	0.4118	8	Intermiedates
			Arg	518	Trp	0.4118	8	Intermiedates
			Pro	424	Ser	0.5088	8	Intermiedates
			Thr	375	Ala	0.5599	8	Intermiedates
			Pro	474	Leu	0.5926	8	Intermiedates
			Asp	874	Val	0.6328	10	Exposed
O15120		AGPAT2	Ser	100	Asn	0.089	9	Fully Buried
			Met	105	Val	0.1026	9	Fully Buried
			Gly	136	Arg	0.1135	4	Fully Buried
			Glu	172	Lys	0.1259	13	Fully Buried
			Leu	228	Pro	0.2052	9	Internal
O15146		MUSK	Ala	727	Val	0.0788	9	Fully Buried
			Pro	344	Arg	0.1139	4	Fully Buried
			Ile	575	Thr	0.1354	3	Fully Buried
			Asn	103	Ser	0.1639	9	Internal
O15160	7A6H	POLR1C	Cys	146	Arg	0.0693	4	Fully Buried
			Val	168	Met	0.1127	9	Fully Buried
			Ile	262	Thr	0.1247	3	Fully Buried
			Ala	117	Pro	0.1634	9	Internal
			Arg	279	Trp	0.1896	13	Internal
			Arg	279	Gln	0.1896	13	Internal
			Glu	324	Lys	0.2113	13	Internal
			Asn	32	Ile	0.2931	8	Intermiedates
			Val	94	Ala	0.3245	8	Intermiedates
			Arg	109	His	0.3473	8	Intermiedates
			Ile	105	Phe	0.3959	8	Intermiedates
			Thr	26	Ile	0.4205	8	Intermiedates
O15178	6F58	TBXT	His	171	Arg	0.1731	9	Internal
O15198	6FZT	SMAD9	Lys	43	Glu	0.4572	8	Intermiedates
O15232		MATN3	Ala	128	Pro	0.0556	9	Fully Buried
			Ala	219	Asp	0.0881	3	Fully Buried
			Thr	120	Met	0.1268	5	Fully Buried
			Val	194	Asp	0.1278	3	Fully Buried
			Arg	121	Trp	0.2239	13	Internal
O15239	5XTC	NDUFA1	Gly	8	Arg	0.2482	8	Intermiedates
			Arg	37	Ser	0.301	8	Intermiedates
O15266		SHOX	Ala	170	Pro	0.2361	9	Internal
			Ala	170	Asp	0.2361	3	Internal
			Arg	168	Trp	0.2362	13	Internal
			Arg	173	Cys	0.4542	8	Intermiedates
			Arg	173	His	0.4542	8	Intermiedates
			Glu	176	Asp	0.595	8	Intermiedates
O15269	6M4N	SPTLC1	Val	144	Asp	0.1148	3	Fully Buried
			Ser	331	Tyr	0.2924	8	Intermiedates
			Ser	331	Phe	0.2924	8	Intermiedates
			Ala	339	Ser	0.3514	8	Intermiedates
			Cys	133	Tyr	0.9935	4	Fully Exposed
			Cys	133	Trp	0.9935	4	Fully Exposed
O15270	6M4N	SPTLC2	Ala	383	Val	0.1653	9	Internal
			Ala	182	Pro	0.2122	9	Internal
			Gly	382	Val	0.2626	8	Intermiedates
			Ile	504	Phe	0.32	8	Intermiedates
			Arg	183	Trp	0.4226	8	Intermiedates
			Ser	384	Phe	0.4677	8	Intermiedates
O15273	2F8V	TCAP	Thr	137	Ile	0.3821	8	Intermiedates
O15287	7KZP	FANCG	Gly	521	Glu	0.0521	4	Fully Buried
			Leu	71	Pro	0.1349	9	Fully Buried
			Leu	303	Pro	0.1421	9	Fully Buried
			Gly	546	Arg	0.4776	8	Intermiedates
			Arg	22	Pro	0.6163	6	Exposed
			Ser	588	Phe	0.7017	7	Exposed
O15303		GRM6	Met	1	Ile	1.4977	9	Fully Exposed
O15305	7O0C	PMM2	Cys	9	Tyr	0.0584	4	Fully Buried
			Cys	241	Ser	0.062	4	Fully Buried
			Phe	157	Ser	0.0637	3	Fully Buried
			Phe	207	Ser	0.0751	3	Fully Buried
			Gly	208	Ala	0.0876	4	Fully Buried
			Ile	132	Phe	0.0918	9	Fully Buried
			Ile	132	Thr	0.0918	3	Fully Buried
			Val	129	Met	0.0944	9	Fully Buried
			Val	129	Leu	0.0944	9	Fully Buried
			Thr	237	Met	0.0961	5	Fully Buried
			Thr	237	Arg	0.0961	12	Fully Buried
			Thr	18	Ser	0.0978	9	Fully Buried
			Phe	144	Leu	0.1015	9	Fully Buried
			Leu	32	Arg	0.1072	3	Fully Buried
			Asp	148	Asn	0.1132	13	Fully Buried
			Val	231	Met	0.1194	9	Fully Buried
			Val	44	Ala	0.1222	9	Fully Buried
			Asp	65	Tyr	0.1389	13	Fully Buried
			Pro	131	Ala	0.148	4	Fully Buried
			Arg	238	Pro	0.1507	13	Internal
			Phe	183	Ser	0.1529	3	Internal
			Asp	223	Asn	0.1582	13	Internal
			Asp	223	Glu	0.1582	9	Internal
			Gly	228	Cys	0.1663	4	Internal
			Asp	188	Gly	0.1707	13	Internal
			Thr	226	Ser	0.1754	9	Internal
			Ile	153	Thr	0.1761	3	Internal
			Ile	120	Thr	0.2358	3	Internal
			Gly	186	Arg	0.2423	8	Intermiedates
			Phe	119	Leu	0.2467	8	Intermiedates
			Arg	141	His	0.3335	8	Intermiedates
			Arg	123	Gln	0.3352	8	Intermiedates
			Ala	108	Val	0.3682	8	Intermiedates
			Arg	239	Trp	0.3921	8	Intermiedates
			Arg	162	Trp	0.4291	8	Intermiedates
			Leu	104	Val	0.4359	8	Intermiedates
			Asn	216	Ile	0.4696	8	Intermiedates
			Asn	101	Lys	0.4752	8	Intermiedates
			Glu	139	Lys	0.4885	8	Intermiedates
			Pro	113	Leu	0.5787	8	Intermiedates
			Arg	21	Gly	0.8979	1	Fully Exposed
			Met	1	Val	1.0822	9	Fully Exposed
O15344	7QRY	MID1	Ala	465	Pro	0.0751	9	Fully Buried
			Ile	555	Val	0.1161	9	Fully Buried
			Ala	130	Thr	0.1167	3	Fully Buried
			Leu	626	Pro	0.1919	9	Internal
			Leu	295	Pro	0.4556	8	Intermiedates
O15357	5OKM	INPPL1	Phe	722	Ile	0.0555	9	Fully Buried
			Pro	659	Ser	0.073	4	Fully Buried
			Pro	659	Leu	0.073	4	Fully Buried
			Arg	401	Trp	0.1035	13	Fully Buried
			Arg	691	Trp	0.1081	13	Fully Buried
O15360	7KZP	FANCA	Glu	936	Gly	0.0651	13	Fully Buried
			Glu	936	Lys	0.0651	13	Fully Buried
			Arg	435	His	0.0794	9	Fully Buried
			Arg	435	Cys	0.0794	13	Fully Buried
			Gly	783	Val	0.0811	4	Fully Buried
			Gln	436	Arg	0.087	12	Fully Buried
			Gln	869	Pro	0.0899	5	Fully Buried
			Leu	362	Pro	0.0973	9	Fully Buried
			Ala	788	Pro	0.0975	9	Fully Buried
			Leu	358	Arg	0.1023	3	Fully Buried
			Trp	932	Arg	0.1061	3	Fully Buried
			Thr	1131	Ala	0.1068	5	Fully Buried
			Ala	879	Val	0.1073	9	Fully Buried
			Tyr	448	Cys	0.1083	12	Fully Buried
			Leu	660	Pro	0.1186	9	Fully Buried
			Leu	730	Pro	0.1216	9	Fully Buried
			Arg	764	Trp	0.1234	13	Fully Buried
			Leu	210	Arg	0.1338	3	Fully Buried
			Val	761	Glu	0.1342	3	Fully Buried
			Arg	951	Trp	0.1411	13	Fully Buried
			Arg	951	Gln	0.1411	13	Fully Buried
			Arg	1055	Gln	0.1472	13	Fully Buried
			Arg	1055	Trp	0.1472	13	Fully Buried
			Leu	407	Arg	0.1487	3	Fully Buried
			Thr	838	Arg	0.1525	12	Internal
			Gln	742	Lys	0.161	12	Internal
			Tyr	843	Asp	0.1622	12	Internal
			Leu	817	Pro	0.1678	9	Internal
			Leu	1249	Pro	0.1771	9	Internal
			Arg	1117	Gly	0.1821	13	Internal
			Arg	1117	Thr	0.1821	13	Internal
			Leu	845	Pro	0.1867	9	Internal
			Leu	908	Pro	0.2096	9	Internal
			Ser	199	Thr	0.2422	8	Intermiedates
			Ala	228	Gly	0.258	8	Intermiedates
			Asp	598	Asn	0.2658	8	Intermiedates
			Asp	1129	Val	0.2714	8	Intermiedates
			Arg	1204	Pro	0.2782	8	Intermiedates
			Ser	1094	Arg	0.3507	8	Intermiedates
			Arg	685	Thr	0.3707	8	Intermiedates
			Ala	157	Val	0.381	8	Intermiedates
			Thr	724	Pro	0.3958	8	Intermiedates
			His	913	Pro	0.432	8	Intermiedates
			Arg	1080	Leu	0.4467	8	Intermiedates
			His	1110	Pro	0.6772	6	Exposed
O15399		GRIN2D	Ala	666	Val	0.0961	9	Fully Buried
			Ala	675	Asp	0.2831	8	Intermiedates
			Met	681	Ile	0.3347	8	Intermiedates
			Met	681	Val	0.3347	8	Intermiedates
			Ser	573	Phe	0.4669	8	Intermiedates
			Val	667	Ile	0.549	8	Intermiedates
			Ser	694	Arg	0.5881	8	Intermiedates
O15460	7ZSC	P4HA2	Glu	291	Lys	0.1076	13	Fully Buried
			Gln	140	Arg	0.1159	12	Fully Buried
O15484	6P3Q	CAPN5	Lys	250	Asn	0.276	8	Intermiedates
			Leu	244	Pro	0.3232	8	Intermiedates
			Arg	289	Trp	0.3422	8	Intermiedates
			Arg	243	Leu	0.5222	8	Intermiedates
O15520	1NUN	FGF10	Arg	80	Ser	0.1111	13	Fully Buried
			Gly	138	Glu	0.1218	4	Fully Buried
			Cys	106	Phe	0.1556	4	Internal
			Ile	156	Arg	0.2781	8	Intermiedates
O15524		SOCS1	Tyr	154	His	0.1975	12	Internal
			Pro	123	Arg	0.2209	4	Internal
			Arg	22	Trp	0.9957	10	Fully Exposed
O15528		CYP27B1	Gly	125	Glu	0.0864	4	Fully Buried
			Gly	57	Val	0.0932	4	Fully Buried
			Leu	343	Phe	0.1084	9	Fully Buried
			Arg	453	Cys	0.1105	13	Fully Buried
			Glu	189	Gly	0.1408	13	Fully Buried
			Arg	389	Gly	0.1487	13	Fully Buried
			Arg	389	His	0.1487	9	Fully Buried
			Arg	389	Cys	0.1487	13	Fully Buried
			Thr	409	Ile	0.1664	5	Internal
			Thr	321	Arg	0.3317	8	Intermiedates
			Gly	102	Glu	0.3353	8	Intermiedates
			Arg	335	Pro	0.3437	8	Intermiedates
			Arg	459	Cys	0.3676	8	Intermiedates
			Arg	429	Pro	0.4054	8	Intermiedates
O15537		RS1	Leu	13	Pro	1.4127	9	Fully Exposed
			Met	1	Leu	1.4127	9	Fully Exposed
			Met	1	Ile	1.4127	9	Fully Exposed
O15550	3AVR	KDM6A	Arg	1307	Trp	0.3498	8	Intermiedates
			Glu	47	Gly	0.7361	1	Exposed
O15553	4CG4	MEFV	Val	726	Ala	0.3899	8	Intermiedates
			Met	694	Val	0.4305	8	Intermiedates
O15554	6CNM	KCNN4	Ser	314	Pro	0.1035	5	Fully Buried
			Arg	352	His	0.5547	8	Intermiedates
			Val	282	Glu	0.5708	8	Intermiedates
			Val	282	Met	0.5708	8	Intermiedates
O43151	4Z3C	TET3	Phe	1072	Cys	0.1232	9	Fully Buried
			Val	908	Leu	0.1333	9	Fully Buried
			Ala	1076	Thr	0.3086	8	Intermiedates
O43167		ZBTB24	Cys	408	Gly	0.0743	4	Fully Buried
O43175	2G76	PHGDH	Gly	377	Ser	0.0987	4	Fully Buried
			Val	490	Met	0.15	9	Internal
			Ala	286	Pro	0.3135	8	Intermiedates
			Glu	265	Lys	0.4122	8	Intermiedates
			Met	1	Leu	0.7303	9	Exposed
			Met	1	Val	0.7303	9	Exposed
			Met	1	Thr	0.7303	2	Exposed
			Gly	429	Val	0.8278	11	Fully Exposed
O43186		CRX	Glu	80	Lys	0.2052	13	Internal
			Glu	80	Gly	0.2052	13	Internal
			Glu	80	Ala	0.2052	13	Internal
			Asp	65	His	0.4457	8	Intermiedates
			Glu	42	Lys	0.6648	1	Exposed
			Arg	41	Gln	0.6985	1	Exposed
			Arg	41	Trp	0.6985	10	Exposed
			Arg	40	Gln	0.8061	1	Fully Exposed
			Arg	40	Trp	0.8061	10	Fully Exposed
			Arg	43	His	0.9018	9	Fully Exposed
			Arg	43	Cys	0.9018	10	Fully Exposed
O43291	4U32	SPINT2	Tyr	163	Cys	0.1374	12	Fully Buried
			Gly	168	Ser	0.3539	8	Intermiedates
			Met	1	Leu	1.3324	9	Fully Exposed
			Met	1	Ile	1.334	9	Fully Exposed
O43292	7W72	GPAA1	Pro	609	Leu	0.0691	4	Fully Buried
O43306		ADCY6	Glu	1003	Lys	0.2373	13	Internal
O43316		PAX4	Arg	172	Trp	0.7116	10	Exposed
O43318	8GW3	MAP3K7	Glu	70	Gln	0.1335	13	Fully Buried
			Gly	168	Arg	0.1482	4	Fully Buried
			Val	100	Glu	0.1851	3	Internal
			Tyr	206	Asp	0.3294	8	Intermiedates
			Trp	241	Arg	0.479	8	Intermiedates
			Trp	241	Gly	0.479	8	Intermiedates
O43323	7E2I	DHH	Leu	162	Pro	0.0949	9	Fully Buried
			Trp	173	Cys	0.0961	9	Fully Buried
			Leu	335	Pro	0.1415	9	Fully Buried
			Arg	124	Gln	0.1702	13	Internal
			Met	1	Thr	1.2968	2	Fully Exposed
O43364		HOXA2	Gln	186	Lys	0.2505	8	Intermiedates
O43379		WDR62	Arg	438	His	0.0922	9	Fully Buried
			Trp	224	Ser	0.099	3	Fully Buried
			Val	65	Met	0.1014	9	Fully Buried
			Asp	511	Asn	0.1294	13	Fully Buried
			Ser	244	Leu	0.4663	8	Intermiedates
O43395	3JCR	PRPF3	Ala	489	Asp	0.1199	3	Fully Buried
			Pro	493	Ser	0.4436	8	Intermiedates
			Arg	449	Gly	0.5771	8	Intermiedates
			His	499	Pro	0.6934	6	Exposed
			Asp	429	Tyr	0.7904	1	Exposed
O43424	6LU9	GRID2	Ala	654	Gly	0.261	8	Intermiedates
			Arg	710	Trp	0.8023	10	Fully Exposed
O43426	7A0V	SYNJ1	Arg	219	Gln	0.1279	13	Fully Buried
			Arg	420	Pro	0.4129	8	Intermiedates
O43462		MBTPS2	Met	87	Ile	0.0799	9	Fully Buried
			Trp	226	Leu	0.1299	9	Fully Buried
			Gly	500	Asp	0.1723	4	Internal
			Asn	508	Ser	0.1747	9	Internal
			His	227	Leu	0.1932	13	Internal
			Asn	459	Ser	0.2174	9	Internal
			Phe	475	Ser	0.2595	8	Intermiedates
			Leu	505	Phe	0.2999	8	Intermiedates
			Arg	429	His	0.3104	8	Intermiedates
			Phe	464	Ser	0.3441	8	Intermiedates
			Gly	253	Ala	0.392	8	Intermiedates
O43490		PROM1	Leu	245	Pro	0.1503	9	Internal
			Arg	373	Cys	0.52	8	Intermiedates
			Arg	704	Cys	0.797	10	Exposed
O43497	6KZO	CACNA1G	Met	1531	Val	0.1323	9	Fully Buried
			Arg	1715	His	0.2722	8	Intermiedates
O43502		RAD51C	Cys	135	Tyr	0.08	4	Fully Buried
			Cys	135	Ser	0.08	4	Fully Buried
			Cys	135	Phe	0.08	4	Fully Buried
			Leu	138	Phe	0.127	9	Fully Buried
			Arg	258	His	0.274	8	Intermiedates
O43511		SLC26A4	Ala	106	Asp	0.0488	3	Fully Buried
			Gly	222	Ser	0.0505	4	Fully Buried
			Gly	197	Arg	0.0562	4	Fully Buried
			Ala	372	Val	0.0584	9	Fully Buried
			Ala	387	Val	0.0595	9	Fully Buried
			Asp	87	Tyr	0.0734	13	Fully Buried
			Gly	95	Glu	0.0737	4	Fully Buried
			Ser	391	Arg	0.0775	12	Fully Buried
			Glu	384	Gly	0.0817	13	Fully Buried
			Gly	102	Arg	0.0827	4	Fully Buried
			Thr	410	Met	0.0855	5	Fully Buried
			Ser	448	Leu	0.0882	5	Fully Buried
			Arg	409	His	0.102	9	Fully Buried
			Arg	409	Cys	0.102	13	Fully Buried
			Gly	209	Val	0.1046	4	Fully Buried
			Ala	360	Val	0.1075	9	Fully Buried
			Gln	235	Arg	0.1082	12	Fully Buried
			Val	138	Leu	0.1129	9	Fully Buried
			Val	138	Phe	0.1129	9	Fully Buried
			Asn	558	Ile	0.1141	5	Fully Buried
			Ile	363	Leu	0.1164	9	Fully Buried
			Val	659	Leu	0.1201	9	Fully Buried
			Gln	421	Leu	0.1215	5	Fully Buried
			Gln	421	Pro	0.1215	5	Fully Buried
			Thr	94	Ile	0.1215	5	Fully Buried
			Gln	413	Arg	0.1217	12	Fully Buried
			Ser	133	Thr	0.1222	9	Fully Buried
			Phe	692	Leu	0.1228	9	Fully Buried
			Asp	271	Gly	0.1267	13	Fully Buried
			Gly	139	Val	0.127	4	Fully Buried
			Ile	188	Thr	0.128	3	Fully Buried
			Phe	141	Ser	0.1284	3	Fully Buried
			Phe	141	Leu	0.1284	9	Fully Buried
			Leu	445	Trp	0.1308	9	Fully Buried
			Ser	532	Arg	0.1338	12	Fully Buried
			Ser	532	Ile	0.1338	5	Fully Buried
			Asn	392	Tyr	0.1338	9	Fully Buried
			Val	239	Asp	0.1346	3	Fully Buried
			Cys	662	Tyr	0.1353	4	Fully Buried
			Leu	676	Gln	0.1408	3	Fully Buried
			Phe	683	Ser	0.1488	3	Fully Buried
			Thr	508	Ala	0.1519	5	Internal
			Val	402	Met	0.1522	9	Internal
			Met	147	Val	0.1568	9	Internal
			Asp	669	Glu	0.1721	9	Internal
			Gln	446	Arg	0.1758	12	Internal
			Ser	252	Pro	0.1913	5	Internal
			Tyr	530	His	0.2018	12	Internal
			Phe	572	Leu	0.2066	9	Internal
			Thr	99	Arg	0.2087	12	Internal
			Ala	411	Pro	0.2172	9	Internal
			Glu	443	Gln	0.2289	13	Internal
			Pro	112	Ser	0.2683	8	Intermiedates
			Gly	334	Glu	0.2858	8	Intermiedates
			Gly	334	Val	0.2858	8	Intermiedates
			Asn	457	Lys	0.2893	8	Intermiedates
			Asn	457	Asp	0.2893	8	Intermiedates
			Thr	527	Pro	0.3048	8	Intermiedates
			Lys	369	Glu	0.3068	8	Intermiedates
			Ala	664	Val	0.3153	8	Intermiedates
			Phe	667	Cys	0.3254	8	Intermiedates
			Gln	514	Arg	0.3465	8	Intermiedates
			Gln	514	Lys	0.3465	8	Intermiedates
			Leu	236	Pro	0.3666	8	Intermiedates
			Ile	529	Ser	0.46	8	Intermiedates
			Pro	76	Ser	0.5023	8	Intermiedates
			Pro	76	Leu	0.5023	8	Intermiedates
			Tyr	214	Cys	0.6	10	Exposed
			Tyr	556	Cys	0.6202	10	Exposed
O43520	7VGJ	ATP8B1	Gly	308	Val	0.1028	4	Fully Buried
			Arg	600	Gln	0.1112	13	Fully Buried
			Leu	288	Ser	0.1392	3	Fully Buried
			Asp	554	Asn	0.1418	13	Fully Buried
			Thr	456	Met	0.3228	8	Intermiedates
O43525	5J03	KCNQ3	Ala	306	Val	0.0617	9	Fully Buried
			Gly	310	Val	0.0777	4	Fully Buried
			Gly	268	Arg	0.0868	4	Fully Buried
			Ala	381	Val	0.0921	9	Fully Buried
			Gly	354	Arg	0.1422	4	Fully Buried
			Glu	170	Gly	0.1621	13	Internal
			Trp	309	Arg	0.1699	3	Internal
			Met	237	Lys	0.2946	8	Intermiedates
			Arg	230	Cys	0.3225	8	Intermiedates
			Arg	230	Ser	0.3225	8	Intermiedates
			Arg	230	His	0.3225	8	Intermiedates
			Arg	330	Leu	0.3338	8	Intermiedates
			Arg	330	His	0.3338	8	Intermiedates
			Arg	330	Cys	0.3338	8	Intermiedates
			Ile	317	Thr	0.3565	8	Intermiedates
			Arg	364	Cys	0.4947	8	Intermiedates
			Arg	364	His	0.4947	8	Intermiedates
O43526	7CR0	KCNQ2	Glu	254	Ala	0.0681	13	Fully Buried
			Gly	290	Asp	0.0771	4	Fully Buried
			Gly	290	Cys	0.0771	4	Fully Buried
			Gly	290	Val	0.0771	4	Fully Buried
			Gly	290	Ser	0.0771	4	Fully Buried
			Ser	247	Trp	0.0816	5	Fully Buried
			Ser	247	Leu	0.0816	5	Fully Buried
			Gly	301	Asp	0.0876	4	Fully Buried
			Val	250	Leu	0.0898	9	Fully Buried
			Ala	348	Thr	0.1003	3	Fully Buried
			Ser	122	Leu	0.1093	5	Fully Buried
			Gly	315	Arg	0.1157	4	Fully Buried
			Ala	294	Val	0.1227	9	Fully Buried
			Arg	144	Gln	0.1276	13	Fully Buried
			Pro	285	Ser	0.1315	4	Fully Buried
			Leu	243	Phe	0.1442	9	Fully Buried
			Arg	210	Cys	0.1594	13	Internal
			Arg	210	Pro	0.1594	13	Internal
			Arg	210	His	0.1594	9	Internal
			Gln	204	Arg	0.1638	12	Internal
			Leu	339	Arg	0.1645	3	Internal
			Thr	359	Met	0.1648	5	Internal
			Thr	359	Lys	0.1648	12	Internal
			Arg	207	Gln	0.1652	13	Internal
			Arg	207	Trp	0.1652	13	Internal
			Ala	193	Val	0.1667	9	Internal
			Ala	193	Asp	0.1667	3	Internal
			Lys	283	Arg	0.1686	9	Internal
			Val	103	Asp	0.1755	3	Internal
			Val	175	Leu	0.1853	9	Internal
			Arg	201	His	0.1877	9	Internal
			Arg	201	Gly	0.1877	13	Internal
			Ala	253	Ser	0.1979	3	Internal
			Glu	130	Lys	0.2038	13	Internal
			Val	182	Ala	0.2084	9	Internal
			His	96	Asn	0.2164	13	Internal
			Thr	274	Met	0.2219	5	Internal
			Pro	335	Ala	0.2222	4	Internal
			Pro	335	Leu	0.2222	4	Internal
			Arg	213	Trp	0.2243	13	Internal
			Arg	213	Gln	0.2243	13	Internal
			Arg	213	Leu	0.2243	13	Internal
			Leu	268	Phe	0.2244	9	Internal
			Leu	268	Pro	0.2244	9	Internal
			Asp	266	Glu	0.2352	9	Internal
			Gly	216	Val	0.2379	4	Internal
			Asp	212	Ala	0.2462	8	Intermiedates
			Asp	212	Glu	0.2462	8	Intermiedates
			Asp	212	Gly	0.2462	8	Intermiedates
			Ser	229	Ile	0.2512	8	Intermiedates
			Ala	196	Val	0.2652	8	Intermiedates
			Ala	337	Thr	0.2726	8	Intermiedates
			Ala	337	Gly	0.2726	8	Intermiedates
			Thr	276	Asn	0.2727	8	Intermiedates
			Thr	276	Ile	0.2727	8	Intermiedates
			Leu	293	Pro	0.2779	8	Intermiedates
			Ala	317	Thr	0.2953	8	Intermiedates
			His	260	Tyr	0.2963	8	Intermiedates
			Leu	356	Gln	0.3163	8	Intermiedates
			Phe	305	Leu	0.3174	8	Intermiedates
			Phe	304	Ser	0.3227	8	Intermiedates
			Phe	555	Leu	0.3264	8	Intermiedates
			Ala	306	Pro	0.3289	8	Intermiedates
			Ala	306	Thr	0.3289	8	Intermiedates
			Ala	306	Val	0.3289	8	Intermiedates
			Ser	303	Cys	0.3325	8	Intermiedates
			His	228	Gln	0.3362	8	Intermiedates
			Thr	263	Ile	0.3382	8	Intermiedates
			Ile	278	Thr	0.3441	8	Intermiedates
			Ala	265	Thr	0.3488	8	Intermiedates
			Ala	265	Val	0.3488	8	Intermiedates
			Ser	223	Phe	0.3604	8	Intermiedates
			Ser	223	Pro	0.3604	8	Intermiedates
			Ser	195	Pro	0.3669	8	Intermiedates
			Met	578	Ile	0.3763	8	Intermiedates
			Leu	107	Phe	0.3831	8	Intermiedates
			Glu	231	Gln	0.3842	8	Intermiedates
			Glu	231	Gly	0.3842	8	Intermiedates
			Glu	231	Asp	0.3842	8	Intermiedates
			Val	132	Met	0.3963	8	Intermiedates
			Leu	206	Arg	0.4015	8	Intermiedates
			Arg	198	Gln	0.4034	8	Intermiedates
			Leu	245	Pro	0.4137	8	Intermiedates
			Leu	220	Met	0.4178	8	Intermiedates
			Asp	282	Val	0.4302	8	Intermiedates
			Asp	282	Asn	0.4302	8	Intermiedates
			Asp	282	His	0.4302	8	Intermiedates
			Arg	353	His	0.4352	8	Intermiedates
			Arg	353	Gly	0.4352	8	Intermiedates
			Gly	279	Asp	0.4357	8	Intermiedates
			Gly	279	Ser	0.4357	8	Intermiedates
			Trp	269	Cys	0.4392	8	Intermiedates
			Gly	281	Arg	0.4432	8	Intermiedates
			Gly	281	Trp	0.4432	8	Intermiedates
			Tyr	284	His	0.4465	8	Intermiedates
			Tyr	284	Cys	0.4465	8	Intermiedates
			Tyr	284	Asp	0.4465	8	Intermiedates
			Ala	309	Val	0.4582	8	Intermiedates
			Thr	234	Ala	0.4716	8	Intermiedates
			Arg	581	Gly	0.4728	8	Intermiedates
			Arg	581	Gln	0.4728	8	Intermiedates
			Ile	209	Ser	0.4919	8	Intermiedates
			Ile	209	Thr	0.4919	8	Intermiedates
			Thr	217	Ala	0.4927	8	Intermiedates
			Thr	217	Ile	0.4927	8	Intermiedates
			Asp	563	Gly	0.4972	8	Intermiedates
			Asp	563	Tyr	0.4972	8	Intermiedates
			Asp	563	Asn	0.4972	8	Intermiedates
			Gln	341	His	0.5117	8	Intermiedates
			Ile	205	Val	0.5216	8	Intermiedates
			Met	546	Val	0.5254	8	Intermiedates
			Met	546	Thr	0.5254	8	Intermiedates
			Val	567	Asp	0.5317	8	Intermiedates
			Met	208	Val	0.5547	8	Intermiedates
			Arg	547	Trp	0.5598	8	Intermiedates
			Arg	214	Gln	0.5602	8	Intermiedates
			Arg	214	Trp	0.5602	8	Intermiedates
			Tyr	127	Cys	0.5633	8	Intermiedates
			Leu	241	Pro	0.5762	8	Intermiedates
			Thr	277	Ser	0.6034	9	Exposed
			Thr	277	Pro	0.6034	5	Exposed
			Phe	240	Val	0.6038	9	Exposed
			Lys	554	Asn	0.6041	1	Exposed
			Arg	622	Pro	0.6144	6	Exposed
			Gly	256	Val	0.6243	11	Exposed
			Arg	333	Gln	0.6254	1	Exposed
			Arg	333	Trp	0.6254	10	Exposed
			Pro	561	Ser	0.6293	5	Exposed
			Pro	561	Leu	0.6293	5	Exposed
			Tyr	280	His	0.6303	1	Exposed
			Arg	553	Leu	0.6819	10	Exposed
			Arg	553	Gln	0.6819	1	Exposed
			Arg	553	Trp	0.6819	10	Exposed
			Arg	560	Trp	0.7129	10	Exposed
			Tyr	237	Cys	0.7183	10	Exposed
			Trp	218	Arg	0.7436	2	Exposed
			Lys	556	Glu	0.7698	1	Exposed
			Asp	355	Gly	0.7886	1	Exposed
			Tyr	562	Asn	0.8676	9	Fully Exposed
			Leu	351	Phe	0.9172	9	Fully Exposed
			Arg	58	Ser	0.9638	1	Fully Exposed
			Asp	259	Tyr	1.212	1	Fully Exposed
			Met	1	Lys	1.2124	2	Fully Exposed
			Met	1	Thr	1.2152	2	Fully Exposed
			Met	1	Ile	1.218	9	Fully Exposed
			Met	1	Val	1.218	9	Fully Exposed
O43541		SMAD6	Cys	484	Phe	0.0749	4	Fully Buried
			Glu	171	Lys	0.2141	13	Internal
			Pro	257	Leu	0.7192	5	Exposed
			Glu	273	Gln	0.9376	1	Fully Exposed
O43548		TGM5	Arg	35	Gln	0.0658	13	Fully Buried
			Gly	113	Cys	0.1736	4	Internal
			Trp	255	Arg	0.2632	8	Intermiedates
O43570	1JCZ	CA12	Glu	143	Lys	0.0712	13	Fully Buried
			His	121	Gln	0.1322	13	Fully Buried
O43586	7AAM	PSTPIP1	Ala	230	Thr	0.1827	3	Internal
			Glu	250	Lys	0.2807	8	Intermiedates
			Glu	250	Gln	0.2807	8	Intermiedates
			Asp	289	His	0.7065	1	Exposed
O43593		HR	Asp	1012	Asn	0.0681	13	Fully Buried
			Val	1136	Asp	0.1381	3	Fully Buried
			Cys	622	Gly	0.1742	4	Internal
O43602	4ATU	DCX	Ile	104	Phe	0.0891	9	Fully Buried
			Val	182	Phe	0.0921	9	Fully Buried
			Tyr	125	His	0.094	12	Fully Buried
			Ser	129	Leu	0.0945	5	Fully Buried
			Tyr	138	His	0.1008	12	Fully Buried
			Tyr	138	Cys	0.1008	12	Fully Buried
			Leu	228	Pro	0.1023	9	Fully Buried
			Ile	214	Thr	0.106	3	Fully Buried
			Val	101	Met	0.1116	9	Fully Buried
			Ala	251	Ser	0.114	3	Fully Buried
			Leu	97	Arg	0.1145	3	Fully Buried
			Val	210	Phe	0.1172	9	Fully Buried
			Leu	91	Pro	0.1366	9	Fully Buried
			Arg	59	Leu	0.1511	13	Internal
			Arg	59	His	0.1511	9	Internal
			Asp	62	Asn	0.154	13	Internal
			Lys	180	Asn	0.1572	13	Internal
			Ser	73	Phe	0.1594	5	Internal
			Gly	100	Val	0.1679	4	Internal
			Arg	192	Trp	0.1821	13	Internal
			Ala	204	Asp	0.1924	3	Internal
			Gly	61	Glu	0.2606	8	Intermiedates
			Arg	76	Cys	0.2751	8	Intermiedates
			Arg	76	Gly	0.2751	8	Intermiedates
			Arg	102	Cys	0.3031	8	Intermiedates
			Arg	102	Ser	0.3031	8	Intermiedates
			Arg	102	Gly	0.3031	8	Intermiedates
			Arg	186	Cys	0.3069	8	Intermiedates
			Arg	186	Leu	0.3069	8	Intermiedates
			Ala	71	Ser	0.3696	8	Intermiedates
			Arg	89	Pro	0.3904	8	Intermiedates
			Arg	89	Gln	0.3904	8	Intermiedates
			Arg	89	Gly	0.3904	8	Intermiedates
			Lys	151	Glu	0.4631	8	Intermiedates
			Thr	203	Ala	0.4787	8	Intermiedates
			Thr	203	Lys	0.4787	8	Intermiedates
			Thr	203	Arg	0.4787	8	Intermiedates
			Arg	178	Leu	0.525	8	Intermiedates
			Arg	178	Gly	0.525	8	Intermiedates
			Arg	178	Cys	0.525	8	Intermiedates
			Leu	43	Ser	0.5263	8	Intermiedates
			Arg	196	Ser	0.5592	8	Intermiedates
			Arg	196	Gly	0.5592	8	Intermiedates
			Arg	196	Cys	0.5592	8	Intermiedates
			Arg	196	His	0.5592	8	Intermiedates
			Ser	32	Asn	0.649	9	Exposed
			Lys	50	Asn	0.7281	1	Exposed
			Pro	191	Arg	0.8785	5	Fully Exposed
			Asn	94	Asp	0.9291	1	Fully Exposed
			Arg	78	Cys	0.9991	10	Fully Exposed
			Arg	78	His	0.9991	9	Fully Exposed
			Arg	78	Leu	0.9991	10	Fully Exposed
			Met	1	Thr	1.2901	2	Fully Exposed
O43612	1R02	HCRT	Leu	16	Arg	0.7759	2	Exposed
O43676	6ZKA	NDUFB3	Trp	22	Arg	0.2994	8	Intermiedates
O43683	4R8Q	BUB1	Met	1	Arg	1.4029	2	Fully Exposed
O43707	1SJJ	ACTN4	Gly	195	Asp	0.0862	4	Fully Buried
			Ser	262	Pro	0.0958	5	Fully Buried
			Thr	259	Ile	0.1148	5	Fully Buried
			Lys	255	Glu	0.1914	13	Internal
O43747	1IU1	AP1G1	Met	366	Val	0.0819	9	Fully Buried
			Pro	243	His	0.1502	4	Internal
			Arg	35	Trp	0.239	13	Internal
			Arg	35	Gln	0.239	13	Internal
O43766		LIAS	Glu	159	Lys	0.1671	13	Internal
O43772		SLC25A20	Gln	238	Arg	0.114	12	Fully Buried
			Asp	231	His	0.1142	13	Fully Buried
O43822		CFAP410	Val	111	Met	0.1069	9	Fully Buried
			Tyr	107	His	0.139	12	Fully Buried
			Tyr	107	Cys	0.139	12	Fully Buried
			Leu	224	Pro	0.3615	8	Intermiedates
			Arg	73	Pro	0.5676	8	Intermiedates
O43826		SLC37A4	Gly	339	Cys	0.0491	4	Fully Buried
			Gly	339	Asp	0.0491	4	Fully Buried
			Pro	191	Leu	0.0789	4	Fully Buried
			Ala	148	Val	0.0799	9	Fully Buried
			Gly	20	Asp	0.0812	4	Fully Buried
			Pro	153	Leu	0.0819	4	Fully Buried
			Cys	183	Arg	0.0847	4	Fully Buried
			Gly	149	Glu	0.1044	4	Fully Buried
			Arg	300	His	0.1298	9	Fully Buried
			Arg	28	Cys	0.2029	13	Internal
			Arg	28	His	0.2029	9	Internal
			Trp	118	Arg	0.2603	8	Intermiedates
			Met	1	Val	1.0093	9	Fully Exposed
O43837	8GRB	IDH3B	Leu	132	Pro	0.1762	9	Internal
O43896	2G1L	KIF1C	Ile	149	Phe	0.142	9	Fully Buried
			Arg	169	Trp	0.214	13	Internal
			Pro	176	Leu	0.2319	4	Internal
			Gly	102	Ala	0.2459	8	Intermiedates
O43897	3EDI	TLL1	Met	182	Leu	0.0659	9	Fully Buried
			Ile	629	Val	0.1255	9	Fully Buried
O43909	7AU2	EXTL3	Pro	461	Leu	0.1484	4	Fully Buried
			Pro	318	Leu	0.1712	4	Internal
O43918	2LRI	AIRE	Val	80	Gly	0.1031	9	Fully Buried
			Trp	78	Arg	0.1042	3	Fully Buried
			Leu	28	Pro	0.1111	9	Fully Buried
			Ala	21	Val	0.1148	9	Fully Buried
			Leu	93	Arg	0.1236	3	Fully Buried
			Arg	15	Leu	0.289	8	Intermiedates
			Tyr	85	Cys	0.3377	8	Intermiedates
			Pro	326	Leu	0.4594	8	Intermiedates
			Arg	92	Trp	0.5042	8	Intermiedates
			Gly	228	Trp	0.5702	8	Intermiedates
			Thr	16	Met	0.586	8	Intermiedates
			Pro	539	Leu	0.81	5	Fully Exposed
O43929	5UJ7	ORC4	Tyr	174	Cys	0.2519	8	Intermiedates
			Met	1	Val	1.3663	9	Fully Exposed
O43933		PEX1	Gly	843	Asp	0.2426	8	Intermiedates
			Arg	581	Pro	0.305	8	Intermiedates
			Met	1	Leu	1.3644	9	Fully Exposed
			Met	1	Arg	1.3644	2	Fully Exposed
			Met	1	Thr	1.3662	2	Fully Exposed
O60216	6QNX	RAD21	Ala	622	Thr	0.121	3	Fully Buried
			Met	1	Ile	1.3189	9	Fully Exposed
O60258		FGF17	Arg	177	His	0.319	8	Intermiedates
			Asn	187	Ser	0.5601	8	Intermiedates
O60260	4K95	PRKN	Cys	253	Tyr	0.1041	4	Fully Buried
			Lys	211	Asn	0.1373	13	Fully Buried
			Cys	212	Tyr	0.1386	4	Fully Buried
			Cys	431	Phe	0.1632	4	Internal
			Cys	441	Arg	0.1811	4	Internal
			Gly	284	Arg	0.1816	4	Internal
			Arg	42	Pro	0.1847	13	Internal
			Arg	275	Trp	0.1879	13	Internal
			Gly	430	Asp	0.2322	4	Internal
			Lys	161	Asn	0.3284	8	Intermiedates
			Arg	33	Gln	0.3748	8	Intermiedates
			Thr	240	Arg	0.3905	8	Intermiedates
O60264	6NE3	SMARCA5	Glu	893	Lys	0.3566	8	Intermiedates
O60313	6JTG	OPA1	Tyr	637	Cys	0.1421	12	Fully Buried
			Leu	451	His	0.1945	3	Internal
			Leu	451	Arg	0.1945	3	Internal
O60315	2DA7	ZEB2	Cys	1057	Tyr	0.0912	4	Fully Buried
			Cys	1081	Tyr	0.114	4	Fully Buried
			His	1045	Arg	0.1951	9	Internal
			His	1073	Arg	0.1961	9	Internal
			His	1049	Pro	0.3171	8	Intermiedates
			Ser	1050	Trp	0.4961	8	Intermiedates
O60331	4TZ7	PIP5K1C	Asp	253	Asn	0.2092	13	Internal
O60333	2EH0	KIF1B	Gln	98	Leu	0.2215	5	Internal
O60353		FZD6	Glu	438	Lys	0.13	13	Fully Buried
			Arg	511	Cys	0.8365	10	Fully Exposed
O60393		NOBOX	Val	350	Leu	0.4592	8	Intermiedates
O60443		GSDME	Gln	368	Glu	1.3934	1	Fully Exposed
O60479	4XRS	DLX3	Arg	159	Leu	0.2516	8	Intermiedates
			Gln	178	His	0.5968	8	Intermiedates
O60481	2RPC	ZIC3	Cys	253	Ser	0.0664	4	Fully Buried
			Trp	255	Gly	0.1188	9	Fully Buried
			Thr	323	Met	0.2401	8	Intermiedates
			Lys	405	Glu	0.6473	1	Exposed
O60500	4ZRT	NPHS1	Cys	623	Phe	0.0704	4	Fully Buried
			Cys	265	Arg	0.0715	4	Fully Buried
			Ser	366	Arg	0.0735	12	Fully Buried
			Ser	572	Asn	0.0763	9	Fully Buried
			Cys	863	Arg	0.0957	4	Fully Buried
			Val	736	Met	0.1003	9	Fully Buried
			Gly	867	Asp	0.1092	4	Fully Buried
			Cys	160	Tyr	0.1108	4	Fully Buried
			Ala	806	Asp	0.1132	3	Fully Buried
			Gly	270	Cys	0.1188	4	Fully Buried
			Arg	976	Ser	0.1579	13	Internal
			Asp	310	Asn	0.2075	13	Internal
			Arg	367	Cys	0.2334	13	Internal
			Arg	802	Trp	0.2459	8	Intermiedates
			Leu	643	Pro	0.2775	8	Intermiedates
			Arg	407	Trp	0.3299	8	Intermiedates
			Arg	586	Gly	0.3723	8	Intermiedates
			Arg	711	Ser	0.3965	8	Intermiedates
			Ser	350	Pro	0.4864	8	Intermiedates
			Arg	743	Cys	0.5054	8	Intermiedates
			Arg	831	Cys	0.5611	8	Intermiedates
			Arg	379	Trp	0.5857	8	Intermiedates
			Arg	460	Gln	0.8211	1	Fully Exposed
O60524		NEMF	Met	1	Leu	0.4532	8	Intermiedates
O60566	6TLJ	BUB1B	Arg	814	His	0.1815	9	Internal
O60662		KLHL41	Ser	413	Leu	0.1324	5	Fully Buried
O60663		LMX1B	Leu	81	Trp	0.1261	9	Fully Buried
			Ser	237	Pro	0.1899	5	Internal
			Cys	140	Phe	0.2042	4	Internal
			Cys	59	Phe	0.2382	4	Internal
			Cys	59	Arg	0.2382	4	Internal
			Arg	249	Pro	0.2601	8	Intermiedates
			Val	262	Met	0.2673	8	Intermiedates
			Ala	236	Pro	0.287	8	Intermiedates
			Cys	118	Phe	0.3028	8	Intermiedates
			Val	265	Phe	0.339	8	Intermiedates
			Val	265	Leu	0.339	8	Intermiedates
			Asn	269	Lys	0.4899	8	Intermiedates
			Arg	246	Pro	0.6776	6	Exposed
			Arg	246	Gln	0.6776	1	Exposed
			Arg	223	Gln	0.8898	1	Fully Exposed
O60683		PEX10	Cys	276	Ser	0.2634	8	Intermiedates
			His	290	Gln	0.3421	8	Intermiedates
			Met	1	Leu	1.3664	9	Fully Exposed
			Met	1	Thr	1.3664	2	Fully Exposed
			Met	1	Val	1.3666	9	Fully Exposed
O60706		ABCC9	Cys	1043	Tyr	0.0919	4	Fully Buried
			Val	1266	Met	0.1117	9	Fully Buried
			Ser	1020	Pro	0.1337	5	Fully Buried
			Thr	1202	Met	0.1473	5	Fully Buried
			Gly	815	Ala	0.1527	4	Internal
			Ala	1513	Thr	0.1724	3	Internal
			Ala	478	Val	0.2238	9	Internal
			Arg	1154	Gln	0.2394	13	Internal
			Arg	1154	Trp	0.2394	13	Internal
			Arg	1154	Gly	0.2394	13	Internal
			Tyr	1209	His	0.2608	8	Intermiedates
			Arg	1116	Cys	0.2646	8	Intermiedates
			Arg	1116	Gly	0.2646	8	Intermiedates
			Arg	1116	His	0.2646	8	Intermiedates
			His	60	Tyr	0.3002	8	Intermiedates
O60733		PLA2G6	Lys	545	Thr	0.0731	13	Fully Buried
			Phe	72	Leu	0.0772	9	Fully Buried
			Ala	357	Thr	0.0854	3	Fully Buried
			Leu	481	Gln	0.0862	3	Fully Buried
			His	225	Tyr	0.1038	13	Fully Buried
			Arg	538	His	0.123	9	Fully Buried
			Leu	354	Pro	0.1232	9	Fully Buried
			Thr	585	Ile	0.1408	5	Fully Buried
			Gly	347	Arg	0.1459	4	Fully Buried
			Arg	600	Gln	0.1508	13	Internal
			Arg	600	Trp	0.1508	13	Internal
			Ala	657	Thr	0.1526	3	Internal
			Arg	543	Cys	0.1577	13	Internal
			Asn	658	Lys	0.1685	12	Internal
			Glu	501	Lys	0.1752	13	Internal
			His	479	Asp	0.182	13	Internal
			Arg	591	Trp	0.1903	13	Internal
			Arg	591	Gln	0.1903	13	Internal
			Ser	557	Leu	0.2692	8	Intermiedates
			Met	274	Arg	0.2981	8	Intermiedates
			Gly	373	Arg	0.3654	8	Intermiedates
			Arg	747	Trp	0.4067	8	Intermiedates
			Arg	632	Trp	0.4427	8	Intermiedates
			Arg	745	Trp	0.4778	8	Intermiedates
			Arg	741	Trp	0.5342	8	Intermiedates
			Arg	741	Gln	0.5342	8	Intermiedates
			Asp	331	Tyr	0.5943	8	Intermiedates
			Met	1	Val	1.2391	9	Fully Exposed
			Met	1	Ile	1.2391	9	Fully Exposed
O60741	5U6O	HCN1	Cys	329	Ser	0.0637	4	Fully Buried
			Leu	157	Val	0.1096	9	Fully Buried
			Gly	521	Val	0.1097	4	Fully Buried
			Arg	590	Gln	0.1259	13	Fully Buried
			Val	414	Met	0.1502	9	Internal
			Ser	272	Pro	0.186	5	Internal
			Gly	391	Val	0.2027	4	Internal
			Gly	391	Ser	0.2027	4	Internal
			Ala	395	Gly	0.2638	8	Intermiedates
			Tyr	234	Phe	0.2785	8	Intermiedates
			Ser	100	Phe	0.2907	8	Intermiedates
			Arg	195	Ser	0.3559	8	Intermiedates
			Arg	297	Thr	0.3825	8	Intermiedates
			Val	390	Ala	0.4336	8	Intermiedates
			Glu	246	Ala	0.5195	8	Intermiedates
			Met	243	Arg	0.7105	2	Exposed
O60762		DPM1	Arg	92	Gly	0.1314	13	Fully Buried
			Met	1	Val	1.3306	9	Fully Exposed
O60779		SLC19A2	Gly	172	Asp	0.068	4	Fully Buried
			Gly	334	Asp	0.0788	4	Fully Buried
			Pro	51	Leu	0.1157	4	Fully Buried
			Ser	143	Phe	0.1749	5	Internal
O60784	1ELK	TOM1	Gly	307	Asp	0.4083	8	Intermiedates
O60806		TBX19	Ser	128	Phe	0.2228	5	Internal
			Met	86	Arg	0.3641	8	Intermiedates
O60826		CCDC22	Thr	17	Ala	0.1394	5	Fully Buried
			Tyr	557	Cys	0.2713	8	Intermiedates
O60828	4BWQ	PQBP1	Tyr	65	Cys	0.1198	12	Fully Buried
O60832	7BGB	DKC1	Thr	49	Met	0.0713	5	Fully Buried
			Gly	402	Glu	0.1747	4	Internal
			Ala	386	Thr	0.2045	3	Internal
			Thr	66	Ala	0.2661	8	Intermiedates
			Leu	72	Tyr	0.286	8	Intermiedates
			Asn	63	Lys	0.3267	8	Intermiedates
			Ala	353	Val	0.3944	8	Intermiedates
			Arg	378	Gln	0.5294	8	Intermiedates
			Gln	31	Lys	0.541	8	Intermiedates
			Phe	36	Val	0.5915	8	Intermiedates
			His	68	Arg	0.8196	9	Fully Exposed
			Pro	40	Arg	0.8448	5	Fully Exposed
			Ile	38	Thr	1.2378	2	Fully Exposed
O60840		CACNA1F	Gly	369	Asp	0.1273	4	Fully Buried
			Gly	359	Arg	0.1778	4	Internal
			Phe	742	Cys	0.1821	9	Internal
O60880	1KA6	SH2D1A	Arg	32	Thr	0.1357	13	Fully Buried
			Ile	84	Thr	0.1574	3	Internal
			Tyr	7	Cys	0.2546	8	Intermiedates
			Tyr	54	Asn	0.2755	8	Intermiedates
			Pro	101	Leu	0.3512	8	Intermiedates
			Arg	55	Leu	0.5075	8	Intermiedates
			Met	1	Ile	0.6889	9	Exposed
			Met	1	Thr	0.6889	2	Exposed
O60882	2JSD	MMP20	Gln	374	His	0.6322	1	Exposed
O60890		OPHN1	Val	57	Asp	0.1664	3	Internal
O60930	6VRD	RNASEH1	Ala	185	Val	0.054	9	Fully Buried
			Val	142	Ile	0.0673	9	Fully Buried
O60931	8DKE	CTNS	Gly	308	Arg	0.0511	4	Fully Buried
			Gly	308	Val	0.0511	4	Fully Buried
			Gly	339	Arg	0.0773	4	Fully Buried
			Lys	280	Arg	0.1805	9	Internal
			Asn	323	Lys	0.2486	8	Intermiedates
			Met	1	Leu	1.0111	9	Fully Exposed
O60938		KERA	Ile	107	Arg	0.0891	3	Fully Buried
			Asn	247	Ser	0.1067	9	Fully Buried
			Thr	215	Lys	0.1182	12	Fully Buried
O75027	7VGF	ABCB7	Ile	400	Met	0.2123	9	Internal
			Glu	433	Lys	0.2218	13	Internal
			Val	411	Leu	0.2251	9	Internal
O75030	7UX2	MITF	Ser	357	Pro	0.1328	5	Fully Buried
O75052		NOS1AP	Cys	143	Tyr	0.1154	4	Fully Buried
O75072		FKTN	Ala	170	Glu	0.0866	3	Fully Buried
			Phe	176	Ser	0.0945	3	Fully Buried
			Arg	307	Gln	0.0957	13	Fully Buried
			Gln	358	Pro	0.2265	5	Internal
O75096		LRP4	Asp	529	Asn	0.0829	13	Fully Buried
			Asp	449	Asn	0.1235	13	Fully Buried
			Arg	1170	Trp	0.1785	13	Internal
			Cys	160	Tyr	0.2362	4	Internal
			Thr	461	Pro	0.5287	8	Intermiedates
O75112	1RGW	LDB3	Phe	575	Ile	0.0944	9	Fully Buried
			Pro	716	Ser	0.1492	4	Fully Buried
			Phe	606	Leu	0.2799	8	Intermiedates
O75161		NPHP4	Phe	991	Ser	0.1018	3	Fully Buried
O75175	8BHF	CNOT3	Arg	57	Trp	0.6683	10	Exposed
O75190	6U3R	DNAJB6	Phe	100	Val	0.1057	9	Fully Buried
			Pro	96	Leu	0.1943	4	Internal
			Pro	96	Arg	0.1943	4	Internal
			Phe	91	Ile	0.3252	8	Intermiedates
			Phe	91	Leu	0.3252	8	Intermiedates
			Phe	93	Leu	0.5998	8	Intermiedates
O75197		LRP5	Ala	400	Glu	0.0874	3	Fully Buried
			Thr	253	Ile	0.0903	5	Fully Buried
			Asp	434	Asn	0.0907	13	Fully Buried
			Glu	441	Lys	0.1009	13	Fully Buried
			Thr	244	Met	0.1043	5	Fully Buried
			Ala	522	Thr	0.1072	3	Fully Buried
			Ala	214	Val	0.1079	9	Fully Buried
			Ala	214	Thr	0.1079	3	Fully Buried
			Ala	242	Thr	0.1084	3	Fully Buried
			Phe	70	Tyr	0.1102	3	Fully Buried
			Phe	70	Leu	0.1102	9	Fully Buried
			Thr	552	Met	0.1125	5	Fully Buried
			Trp	167	Ser	0.1191	3	Fully Buried
			Leu	145	Phe	0.1217	9	Fully Buried
			Thr	852	Met	0.1308	5	Fully Buried
			Pro	848	Leu	0.1308	4	Fully Buried
			Arg	444	Cys	0.1808	13	Internal
			Gly	171	Arg	0.185	4	Internal
			Arg	570	Gln	0.1888	13	Internal
			Pro	382	Leu	0.2046	4	Internal
			Arg	752	Gly	0.22	13	Internal
			Glu	1367	Lys	0.2384	13	Internal
			Arg	494	Gln	0.2525	8	Intermiedates
			Gly	610	Arg	0.2803	8	Intermiedates
			Asp	1363	Asn	0.343	8	Intermiedates
			Thr	409	Ala	0.4518	8	Intermiedates
O75204		TMEM127	Met	1	Leu	1.4471	9	Fully Exposed
			Met	1	Arg	1.4471	2	Fully Exposed
			Met	1	Lys	1.4484	2	Fully Exposed
			Met	1	Ile	1.4484	9	Fully Exposed
O75251	7QSD	NDUFS7	Arg	145	His	0.2345	9	Internal
			Met	1	Thr	1.3642	2	Fully Exposed
O75306	5GPN	NDUFS2	Glu	148	Lys	0.0561	13	Fully Buried
			Pro	229	Gln	0.2208	4	Internal
			Arg	228	Gln	0.2247	13	Internal
O75342		ALOX12B	Ala	388	Val	0.0523	9	Fully Buried
			Met	599	Ile	0.0584	9	Fully Buried
			Ser	457	Pro	0.0641	5	Fully Buried
			Ser	16	Trp	0.0646	5	Fully Buried
			Ser	16	Leu	0.0646	5	Fully Buried
			Phe	99	Leu	0.0691	9	Fully Buried
			Val	527	Met	0.0734	9	Fully Buried
			Ile	313	Thr	0.0743	3	Fully Buried
			Gly	450	Glu	0.0745	4	Fully Buried
			Ile	67	Phe	0.0749	9	Fully Buried
			Ile	437	Phe	0.0792	9	Fully Buried
			Arg	488	His	0.0815	9	Fully Buried
			Gly	265	Arg	0.0827	4	Fully Buried
			Pro	422	Leu	0.0883	4	Fully Buried
			His	421	Tyr	0.0888	13	Fully Buried
			Arg	386	Cys	0.0909	13	Fully Buried
			Arg	386	His	0.0909	9	Fully Buried
			Tyr	687	Cys	0.0955	12	Fully Buried
			Gly	462	Asp	0.0964	4	Fully Buried
			Glu	407	Lys	0.0993	13	Fully Buried
			Ala	597	Glu	0.104	3	Fully Buried
			Pro	596	Leu	0.1049	4	Fully Buried
			Ser	23	Pro	0.1057	5	Fully Buried
			Glu	394	Lys	0.1073	13	Fully Buried
			Gly	646	Arg	0.1074	4	Fully Buried
			Ser	698	Arg	0.1104	12	Fully Buried
			Glu	532	Lys	0.112	13	Fully Buried
			Cys	544	Arg	0.1138	4	Fully Buried
			Leu	342	Pro	0.1144	9	Fully Buried
			Pro	353	Thr	0.1184	4	Fully Buried
			Thr	383	Met	0.1188	5	Fully Buried
			Asp	621	Tyr	0.1194	13	Fully Buried
			Arg	442	Trp	0.1206	13	Fully Buried
			Tyr	476	Cys	0.1217	12	Fully Buried
			Leu	545	Arg	0.1298	3	Fully Buried
			Glu	655	Lys	0.1329	13	Fully Buried
			Gln	360	Glu	0.1343	12	Fully Buried
			Leu	24	Pro	0.1364	9	Fully Buried
			Arg	565	Pro	0.1373	13	Fully Buried
			Leu	426	Pro	0.1374	9	Fully Buried
			Arg	679	Ser	0.1395	13	Fully Buried
			Arg	679	His	0.1395	9	Fully Buried
			Arg	679	Leu	0.1395	13	Fully Buried
			Val	272	Phe	0.1417	9	Fully Buried					a
			Pro	620	Gln	0.1425	4	Fully Buried
			Val	581	Gly	0.1437	9	Fully Buried
			His	578	Gln	0.1442	13	Fully Buried
			His	578	Tyr	0.1442	13	Fully Buried
			Thr	624	Ile	0.1459	5	Fully Buried
			Asp	20	Tyr	0.1484	13	Fully Buried
			Tyr	521	Cys	0.1523	12	Internal
			Thr	610	Ile	0.1639	5	Internal
			Arg	114	Gln	0.1746	13	Internal
			Arg	114	Trp	0.1746	13	Internal
			His	398	Tyr	0.1757	13	Internal
			Leu	298	Pro	0.1792	9	Internal
			His	70	Pro	0.1819	13	Internal
			His	403	Tyr	0.1885	13	Internal
			Leu	404	Arg	0.1971	3	Internal
			Pro	100	Leu	0.2016	4	Internal
			Thr	559	Ile	0.2175	5	Internal
			Asp	124	Val	0.2518	8	Intermiedates
			Gln	538	Pro	0.2644	8	Intermiedates
			Lys	607	Asn	0.2695	8	Intermiedates
			Gln	667	Pro	0.4342	8	Intermiedates
O75352		MPDU1	Leu	119	Pro	0.1488	9	Fully Buried
			Leu	74	Ser	0.4306	8	Intermiedates
O75360		PROP1	Phe	88	Ser	0.0895	3	Fully Buried
			Phe	117	Ile	0.0897	9	Fully Buried
			Arg	120	Cys	0.1487	13	Fully Buried
			Arg	73	Cys	0.91	10	Fully Exposed
			Arg	73	His	0.91	9	Fully Exposed
			Met	1	Thr	1.2902	2	Fully Exposed
O75369	4B7L	FLNB	Ala	205	Ser	0.0644	3	Fully Buried
			Met	202	Val	0.0671	9	Fully Buried
			Ala	173	Thr	0.0822	3	Fully Buried
			Ala	173	Val	0.0822	9	Fully Buried
			Gly	1691	Ser	0.0855	4	Fully Buried
			Gly	1691	Asp	0.0855	4	Fully Buried
			Gly	168	Ser	0.0898	4	Fully Buried
			Ala	1643	Val	0.0997	9	Fully Buried
			Gly	1834	Arg	0.1135	4	Fully Buried
			Leu	171	Arg	0.1317	3	Fully Buried
			Tyr	1580	Asp	0.1366	12	Fully Buried
			Ser	235	Pro	0.1611	5	Internal
			Gly	1586	Arg	0.2165	4	Internal
			Gly	361	Asp	0.2312	4	Internal
			Glu	227	Lys	0.2824	8	Intermiedates
			Asp	167	Glu	0.3199	8	Intermiedates
			Pro	1603	Ser	0.4191	8	Intermiedates
O75380	6ZK9	NDUFS6	Cys	115	Tyr	0.3189	8	Intermiedates
			Cys	115	Arg	0.3189	8	Intermiedates
O75398	2JW6	DEAF1	Ile	228	Ser	0.0697	3	Fully Buried
			Phe	240	Ser	0.0988	3	Fully Buried
			Leu	214	Val	0.1355	9	Fully Buried
			Gly	225	Glu	0.155	4	Internal
			Gly	212	Ser	0.1602	4	Internal
			Leu	272	Ser	0.1788	3	Internal
			Arg	246	Thr	0.2277	13	Internal
			Trp	234	Gly	0.321	8	Intermiedates
			Arg	224	Trp	0.3513	8	Intermiedates
			His	275	Tyr	0.449	8	Intermiedates
			Asp	251	Asn	0.4591	8	Intermiedates
			Ala	276	Pro	0.4849	8	Intermiedates
			Arg	254	Ser	0.5002	8	Intermiedates
			Arg	295	Gly	0.8836	1	Fully Exposed
O75431		MTX2	Met	1	Lys	1.4021	2	Fully Exposed
O75439		PMPCB	Ile	422	Thr	0.0821	3	Fully Buried
			Arg	175	His	0.1203	9	Fully Buried
			Val	177	Gly	0.2672	8	Intermiedates
O75444		MAF	Arg	288	Pro	0.2939	8	Intermiedates
			Lys	297	Arg	0.3341	8	Intermiedates
			Gln	303	Pro	0.5498	8	Intermiedates
			Arg	294	Gln	0.6334	1	Exposed
			Arg	299	Cys	0.6476	10	Exposed
			Pro	59	Leu	0.6639	5	Exposed
			Pro	59	His	0.6639	5	Exposed
			Ser	54	Leu	0.7786	7	Exposed
O75462		CRLF1	Trp	76	Gly	0.1394	9	Fully Buried
O75477		ERLIN1	Gly	50	Val	0.219	4	Internal
			Val	94	Ala	0.232	9	Internal
O75489	6ZK9	NDUFS3	Thr	145	Ile	0.1372	5	Fully Buried
			Arg	140	Gln	0.7387	1	Exposed
O75503		CLN5	Cys	144	Tyr	0.0785	4	Fully Buried
O75530	6C23	EED	Asn	194	Ser	0.1504	9	Internal
			His	258	Tyr	0.2653	8	Intermiedates
			Arg	236	Thr	0.4959	8	Intermiedates
			Arg	302	Ser	0.5239	8	Intermiedates
			Arg	302	Gly	0.5239	8	Intermiedates
O75531	1QCK	BANF1	Ala	12	Thr	0.4401	8	Intermiedates
O75533	5IFE	SF3B1	Lys	666	Asn	0.2073	13	Internal
O75558		STX11	Leu	58	Pro	0.0931	9	Fully Buried
O75581	8DVL	LRP6	Arg	385	Pro	0.1124	13	Fully Buried
			Arg	473	Gln	0.1684	13	Internal
			Met	947	Thr	0.1913	3	Internal
			Arg	611	Cys	0.4815	8	Intermiedates
			Asn	433	Ser	0.4962	8	Intermiedates
O75603		GCM2	Arg	47	Leu	0.1942	13	Internal
O75616		ERAL1	Asn	236	Ile	0.1553	5	Internal
O75643	3JCR	SNRNP200	Ser	1087	Leu	0.0991	5	Fully Buried
			Gly	865	Ser	0.1112	4	Fully Buried
			Tyr	689	Cys	0.1166	12	Fully Buried
			Val	683	Leu	0.1362	9	Fully Buried
			Arg	681	His	0.1608	9	Internal
			Arg	681	Cys	0.1608	13	Internal
			Gln	885	Glu	0.23	12	Internal
			Arg	1090	Leu	0.2348	13	Internal
			Arg	1090	Gln	0.2348	13	Internal
			Ala	787	Thr	0.4679	8	Intermiedates
O75648		TRMU	Val	279	Met	0.0831	9	Fully Buried
			Tyr	77	His	0.1158	12	Fully Buried
			Gly	272	Asp	0.7247	1	Exposed
			Met	1	Thr	1.2849	2	Fully Exposed
			Met	1	Lys	1.2849	2	Fully Exposed
O75665		OFD1	Leu	77	Ser	0.2184	3	Internal
			Ile	115	Asn	0.3267	8	Intermiedates
			Val	93	Phe	0.3351	8	Intermiedates
			Ser	435	Arg	0.3963	8	Intermiedates
			Tyr	87	Cys	0.5635	8	Intermiedates
			Leu	200	Pro	0.7109	9	Exposed
O75694	5A9Q	NUP155	Arg	391	His	0.0742	9	Fully Buried
O75695	3BH6	RP2	Cys	122	Tyr	0.0798	4	Fully Buried
			Arg	118	Leu	0.4424	8	Intermiedates
			Arg	118	His	0.4424	8	Intermiedates
			Arg	118	Cys	0.4424	8	Intermiedates
			Met	1	Leu	1.27	9	Fully Exposed
			Met	1	Arg	1.271	2	Fully Exposed
			Met	1	Thr	1.2722	2	Fully Exposed
			Met	1	Val	1.2749	9	Fully Exposed
			Met	1	Lys	1.275	2	Fully Exposed
O75712		GJB3	Ile	141	Val	0.129	9	Fully Buried
			Gly	12	Arg	0.1844	4	Internal
			Gly	12	Asp	0.1844	4	Internal
			Cys	86	Ser	0.2682	8	Intermiedates
			Leu	34	Pro	0.5977	8	Intermiedates
			Arg	42	Pro	0.7423	6	Exposed
			Asn	166	Ser	0.9932	9	Fully Exposed
O75718		CRTAP	Lys	157	Arg	0.2874	8	Intermiedates
			Met	1	Ile	1.3667	9	Fully Exposed
O75746	4P5X	SLC25A12	Ala	432	Val	0.0721	9	Fully Buried
			Gln	590	Arg	0.2642	8	Intermiedates
O75787	6WLW	ATP6AP2	Leu	98	Ser	0.1515	3	Internal
O75792	3PUF	RNASEH2A	Arg	186	Gln	0.2512	8	Intermiedates
			Arg	186	Trp	0.2512	8	Intermiedates
			Tyr	287	His	0.4209	8	Intermiedates
O75800	2D8Q	ZMYND10	Leu	266	Pro	0.0879	9	Fully Buried
			Val	16	Gly	0.09	9	Fully Buried
			Ser	29	Pro	0.165	5	Internal
			Met	1	Val	1.2873	9	Fully Exposed
O75808		CAPN15	Arg	1028	Lys	0.2224	9	Internal
			Gly	969	Ser	0.4034	8	Intermiedates
O75838		CIB2	Ile	123	Thr	0.0942	3	Fully Buried
			Cys	99	Trp	0.1079	4	Fully Buried
			Glu	64	Asp	0.2437	8	Intermiedates
O75844	6BH8	ZMPSTE24	Pro	248	Leu	0.1659	4	Internal
			Trp	340	Arg	0.1976	3	Internal
			Asn	265	Ser	0.4243	8	Intermiedates
O75845		SC5D	Arg	29	Gln	0.0649	13	Fully Buried
			Tyr	46	Ser	0.0849	9	Fully Buried
			Asp	210	Glu	0.1316	9	Fully Buried
			Gly	211	Asp	0.1419	4	Fully Buried
			Pro	160	Arg	0.1462	4	Fully Buried
O75874	5YFN	IDH1	Arg	132	His	0.116	9	Fully Buried
			Arg	132	Leu	0.116	13	Fully Buried
			Arg	132	Gly	0.116	13	Fully Buried
			Arg	132	Cys	0.116	13	Fully Buried
			Arg	132	Ser	0.116	13	Fully Buried
			Arg	132	Pro	0.116	13	Fully Buried
O75880	2GQK	SCO1	Pro	174	Leu	0.1778	4	Internal
			Gly	132	Ser	0.362	8	Intermiedates
O75881		CYP7B1	Arg	417	Cys	0.0818	13	Fully Buried
			Arg	417	His	0.0818	9	Fully Buried
			Phe	216	Ser	0.0882	3	Fully Buried
			Glu	321	Lys	0.1067	13	Fully Buried
			Gly	57	Ala	0.1189	4	Fully Buried
			Gly	57	Arg	0.1189	4	Fully Buried
			Arg	486	Cys	0.1191	13	Fully Buried
			Phe	470	Ile	0.1215	9	Fully Buried
			Thr	297	Ala	0.1844	5	Internal
			Cys	449	Tyr	0.1994	4	Internal
			Gly	51	Arg	0.3408	8	Intermiedates
O75899	6W2X	GABBR2	Ser	695	Ile	0.0841	5	Fully Buried
			Gly	693	Trp	0.1077	4	Fully Buried
			Ala	567	Thr	0.1137	3	Fully Buried
			Ala	567	Val	0.1137	9	Fully Buried
			Ile	705	Asn	0.5287	8	Intermiedates
O75907	6VP0	DGAT1	Leu	105	Pro	0.586	8	Intermiedates
O75909	6B3E	CCNK	Lys	111	Glu	0.2688	8	Intermiedates
O75916		RGS9	Trp	299	Arg	0.1123	3	Fully Buried
O75923	7JOF	DYSF	Val	68	Asp	0.1649	3	Internal
			Asp	643	Tyr	0.1712	13	Internal
			Asp	1876	Asn	0.2564	8	Intermiedates
			Arg	1058	Trp	0.7012	10	Exposed
			Arg	1807	Trp	0.8965	10	Fully Exposed
O76024		WFS1	Ala	126	Thr	0.0583	3	Fully Buried
			Thr	361	Ile	0.0641	5	Fully Buried
			Gly	702	Ser	0.0987	4	Fully Buried
			Glu	462	Gly	0.1049	13	Fully Buried
			Leu	187	Phe	0.1106	9	Fully Buried
			Ala	806	Pro	0.1132	9	Fully Buried
			Gly	674	Glu	0.1196	4	Fully Buried
			Tyr	669	His	0.1196	12	Fully Buried
			Pro	885	Leu	0.1332	4	Fully Buried
			Gly	695	Val	0.1417	4	Fully Buried
			Pro	504	Leu	0.1446	4	Fully Buried
			Glu	169	Lys	0.1504	13	Internal
			Leu	543	Arg	0.1553	3	Internal
			Asn	714	Thr	0.1601	9	Internal
			Ser	826	Asn	0.1616	9	Internal
			Asp	771	His	0.1828	13	Internal
			Ala	716	Thr	0.2012	3	Internal
			Lys	705	Asn	0.22	13	Internal
			Gly	736	Ser	0.2425	8	Intermiedates
			Val	707	Phe	0.2548	8	Intermiedates
			Lys	634	Thr	0.2936	8	Intermiedates
			Pro	607	Arg	0.3209	8	Intermiedates
			Asp	797	Asn	0.3399	8	Intermiedates
			Pro	724	Ser	0.3455	8	Intermiedates
			Glu	809	Lys	0.3573	8	Intermiedates
			Ala	684	Val	0.3928	8	Intermiedates
			Ala	684	Thr	0.3928	8	Intermiedates
			Arg	558	His	0.4315	8	Intermiedates
			Glu	864	Lys	0.5015	8	Intermiedates
			Trp	314	Arg	0.6464	2	Exposed
			Arg	629	Trp	0.6937	10	Exposed
			Arg	685	Pro	0.7351	6	Exposed
			Glu	202	Gly	0.7478	1	Exposed
			His	323	Arg	0.7942	9	Exposed
O76039	4BGQ	CDKL5	Gly	202	Trp	0.0822	4	Fully Buried
			Arg	285	Lys	0.083	9	Fully Buried
			Ala	122	Thr	0.0845	3	Fully Buried
			Gly	198	Asp	0.0866	4	Fully Buried
			Ala	157	Pro	0.0892	9	Fully Buried
			Ile	72	Thr	0.0935	3	Fully Buried
			Ile	72	Asn	0.0935	3	Fully Buried
			Trp	195	Gly	0.0971	9	Fully Buried
			Glu	181	Ala	0.0993	13	Fully Buried
			Gly	213	Glu	0.1008	4	Fully Buried
			Pro	180	Leu	0.1044	4	Fully Buried
			Ser	196	Leu	0.1063	5	Fully Buried
			Leu	277	Ser	0.1156	3	Fully Buried
			Asn	71	Asp	0.1173	12	Fully Buried
			Asp	193	Ala	0.1188	13	Fully Buried
			Asp	193	Asn	0.1188	13	Fully Buried
			Gln	118	Arg	0.1245	12	Fully Buried
			Leu	220	Pro	0.1248	9	Fully Buried
			Pro	138	Leu	0.1269	4	Fully Buried
			Pro	138	Ala	0.1269	4	Fully Buried
			Ala	40	Val	0.1297	9	Fully Buried
			Leu	119	Arg	0.1338	3	Fully Buried
			Gly	25	Arg	0.1344	4	Fully Buried
			Thr	288	Ile	0.1356	5	Fully Buried
			Lys	150	Arg	0.1413	9	Fully Buried
			His	127	Arg	0.1486	9	Fully Buried
			Gly	207	Val	0.1518	4	Internal
			Leu	271	Pro	0.1648	9	Internal
			Val	73	Met	0.1719	9	Internal
			Asn	140	Ser	0.1728	9	Internal
			Cys	152	Tyr	0.1735	4	Internal
			Cys	152	Phe	0.1735	4	Internal
			Lys	42	Arg	0.1745	9	Internal
			Arg	175	Gly	0.1984	13	Internal
			Arg	175	Ser	0.1984	13	Internal
			Leu	182	Pro	0.2332	9	Internal
			Gly	155	Ser	0.2338	4	Internal
			Gly	20	Arg	0.2447	8	Intermiedates
			Gly	20	Val	0.2447	8	Intermiedates
			Arg	178	Trp	0.247	8	Intermiedates
			Arg	178	Pro	0.247	8	Intermiedates
			Arg	178	Leu	0.247	8	Intermiedates
			Arg	178	Gly	0.247	8	Intermiedates
			Arg	178	Gln	0.247	8	Intermiedates
			Trp	176	Cys	0.2535	8	Intermiedates
			Trp	176	Gly	0.2535	8	Intermiedates
			Leu	97	Pro	0.2725	8	Intermiedates
			Arg	31	Gly	0.3062	8	Intermiedates
			Val	18	Asp	0.4093	8	Intermiedates
			Asp	153	Gly	0.4889	8	Intermiedates
			Arg	65	Pro	0.5252	8	Intermiedates
O76082		SLC22A5	Gly	152	Asp	0.0615	4	Fully Buried
			Val	446	Phe	0.0693	9	Fully Buried
			Ala	442	Ile	0.0704	9	Fully Buried
			Pro	247	Arg	0.073	4	Fully Buried
			Ser	470	Tyr	0.0749	9	Fully Buried
			Ser	280	Phe	0.0752	5	Fully Buried
			Ala	301	Asp	0.0755	3	Fully Buried
			Phe	230	Leu	0.076	9	Fully Buried
			Pro	478	Leu	0.0962	4	Fully Buried
			Asn	210	Ser	0.1087	9	Fully Buried
			Trp	351	Arg	0.1088	3	Fully Buried
			Thr	440	Met	0.1139	5	Fully Buried
			Arg	399	Gln	0.1345	13	Fully Buried
			Arg	399	Trp	0.1345	13	Fully Buried
			Ser	38	Tyr	0.1369	9	Fully Buried
			Trp	283	Arg	0.1376	3	Fully Buried
			Arg	169	Pro	0.1413	13	Fully Buried
			Arg	169	Trp	0.1413	13	Fully Buried
			Arg	169	Gln	0.1413	13	Fully Buried
			Tyr	358	Asn	0.146	9	Fully Buried
			Tyr	358	Cys	0.146	12	Fully Buried
			Pro	31	Leu	0.1466	4	Fully Buried
			Gly	15	Trp	0.1532	4	Internal
			Tyr	387	His	0.168	12	Internal
			Leu	273	Pro	0.1713	9	Internal
			Ser	467	Cys	0.1803	12	Internal
			Ala	142	Ser	0.1815	3	Internal
			Pro	46	Ser	0.188	4	Internal
			Arg	282	Pro	0.206	13	Internal
			Arg	282	Gln	0.206	13	Internal
			Pro	398	Leu	0.2403	8	Intermiedates
			Arg	471	His	0.274	8	Intermiedates
			Arg	471	Pro	0.274	8	Intermiedates
			Arg	471	Cys	0.274	8	Intermiedates
			Thr	468	Arg	0.2827	8	Intermiedates
			Tyr	211	Cys	0.3013	8	Intermiedates
			Tyr	211	His	0.3013	8	Intermiedates
			Thr	232	Met	0.3056	8	Intermiedates
			Arg	227	His	0.3105	8	Intermiedates
			Arg	488	Cys	0.3375	8	Intermiedates
			Arg	19	Pro	0.3414	8	Intermiedates
			Tyr	447	Cys	0.3755	8	Intermiedates
			Trp	14	Arg	0.4282	8	Intermiedates
			Met	1	Thr	0.5266	8	Intermiedates
O76090	8D1I	BEST1	Cys	221	Trp	0.0762	4	Fully Buried
			Pro	297	His	0.0801	4	Fully Buried
			Pro	297	Ala	0.0801	4	Fully Buried
			Leu	82	Val	0.0808	9	Fully Buried
			Ala	195	Val	0.089	9	Fully Buried
			Pro	274	Arg	0.0955	4	Fully Buried
			Leu	224	Arg	0.1029	3	Fully Buried
			Leu	224	Pro	0.1029	9	Fully Buried
			Leu	134	Val	0.1057	9	Fully Buried
			Gln	96	His	0.1095	12	Fully Buried
			Gln	96	Glu	0.1095	12	Fully Buried
			Ile	73	Asn	0.1109	3	Fully Buried
			Val	86	Met	0.1213	9	Fully Buried
			Ile	310	Thr	0.1317	3	Fully Buried
			Tyr	85	His	0.1411	12	Fully Buried
			Arg	47	His	0.1428	9	Fully Buried
			Phe	298	Ser	0.1438	3	Fully Buried
			Arg	92	Cys	0.1522	13	Internal
			Arg	92	His	0.1522	9	Internal
			Arg	130	Ser	0.1564	13	Internal
			Val	143	Phe	0.1568	9	Internal
			Gly	222	Val	0.1608	4	Internal
			Phe	305	Ser	0.1611	3	Internal
			Arg	141	Ser	0.1622	13	Internal
			Asp	304	Asn	0.1639	13	Internal
			Asn	133	Lys	0.1656	12	Internal
			Thr	307	Ile	0.1657	5	Internal
			Thr	307	Asn	0.1657	9	Internal
			Ala	146	Lys	0.1787	3	Internal
			Thr	277	Met	0.1812	5	Internal
			Pro	101	Thr	0.1881	4	Internal
			Ala	243	Val	0.1971	9	Internal
			Ala	243	Thr	0.1971	3	Internal
			Asn	99	Lys	0.1988	12	Internal
			Gly	299	Glu	0.2056	4	Internal
			Ser	16	Phe	0.2191	5	Internal
			Ser	16	Tyr	0.2191	9	Internal
			Arg	218	Cys	0.2287	13	Internal
			Arg	218	His	0.2287	9	Internal
			Arg	218	Gly	0.2287	13	Internal
			Arg	255	Trp	0.2378	13	Internal
			Leu	20	Val	0.2403	8	Intermiedates
			Asp	302	Ala	0.2418	8	Intermiedates
			Asp	302	His	0.2418	8	Intermiedates
			Asp	302	Asn	0.2418	8	Intermiedates
			Pro	152	Ala	0.2567	8	Intermiedates
			Trp	93	Cys	0.257	8	Intermiedates
			Tyr	227	Asn	0.2587	8	Intermiedates
			Tyr	227	Cys	0.2587	8	Intermiedates
			Glu	306	Gly	0.2599	8	Intermiedates
			Glu	306	Asp	0.2599	8	Intermiedates
			Leu	319	Pro	0.2614	8	Intermiedates
			Thr	241	Asn	0.2686	8	Intermiedates
			Gln	293	His	0.2692	8	Intermiedates
			Gln	293	Lys	0.2692	8	Intermiedates
			Val	9	Met	0.2707	8	Intermiedates
			Val	9	Leu	0.2707	8	Intermiedates
			Tyr	236	Cys	0.2762	8	Intermiedates
			Thr	237	Ser	0.286	8	Intermiedates
			Asp	303	Val	0.286	8	Intermiedates
			Asp	303	Glu	0.286	8	Intermiedates
			Thr	2	Ser	0.2881	8	Intermiedates
			Glu	35	Lys	0.2897	8	Intermiedates
			Tyr	284	Phe	0.2996	8	Intermiedates
			Gly	15	Asp	0.3052	8	Intermiedates
			Val	317	Met	0.3069	8	Intermiedates
			Asp	104	His	0.314	8	Intermiedates
			Ile	76	Thr	0.3157	8	Intermiedates
			Ile	76	Asn	0.3157	8	Intermiedates
			Tyr	29	His	0.3227	8	Intermiedates
			Val	81	Leu	0.3307	8	Intermiedates
			Val	81	Met	0.3307	8	Intermiedates
			Ser	246	Asn	0.3465	8	Intermiedates
			Asp	312	Asn	0.3467	8	Intermiedates
			Asp	312	Glu	0.3467	8	Intermiedates
			Glu	98	Asp	0.377	8	Intermiedates
			Glu	98	Lys	0.377	8	Intermiedates
			Ile	295	Thr	0.4207	8	Intermiedates
			Ile	295	Leu	0.4207	8	Intermiedates
			Glu	292	Lys	0.444	8	Intermiedates
			Thr	91	Ile	0.4459	8	Intermiedates
			Arg	25	Gln	0.4699	8	Intermiedates
			Arg	25	Trp	0.4699	8	Intermiedates
			Ala	10	Val	0.4729	8	Intermiedates
			Ala	10	Thr	0.4729	8	Intermiedates
			Trp	309	Arg	0.5099	8	Intermiedates
			Val	242	Met	0.52	8	Intermiedates
			Asn	296	Asp	0.5233	8	Intermiedates
			Asn	296	His	0.5233	8	Intermiedates
			Asn	296	Lys	0.5233	8	Intermiedates
			Asn	296	Ser	0.5233	8	Intermiedates
			Phe	80	Leu	0.5446	8	Intermiedates
			Glu	300	Lys	0.5556	8	Intermiedates
			Glu	300	Asp	0.5556	8	Intermiedates
			Asp	301	Glu	0.5638	8	Intermiedates
			Asp	301	Gly	0.5638	8	Intermiedates
			Asp	301	Asn	0.5638	8	Intermiedates
			Leu	41	Pro	0.6015	9	Exposed
			Leu	21	Arg	0.6044	2	Exposed
			Val	235	Ala	0.6072	9	Exposed
			Leu	75	Pro	0.615	9	Exposed
			Arg	202	Trp	0.6154	10	Exposed
			Leu	234	Arg	0.6663	2	Exposed
			Arg	13	Gly	0.6723	1	Exposed
			Arg	13	His	0.6723	9	Exposed
			Thr	6	Ala	0.6941	7	Exposed
			Thr	6	Arg	0.6941	1	Exposed
			Thr	6	Pro	0.6941	5	Exposed
			Met	1	Val	0.7157	9	Exposed
			Thr	4	Ile	0.7672	7	Exposed
			Ile	205	Thr	0.8643	2	Fully Exposed
O94761	5LST	RECQL4	Pro	466	Leu	0.238	4	Internal
			Arg	1021	Trp	0.3846	8	Intermiedates
O94766	3CU0	B3GAT3	Arg	161	Trp	0.121	13	Fully Buried
			Arg	169	Trp	0.1676	13	Internal
			Arg	297	Trp	0.1973	13	Internal
			Pro	82	Leu	0.1998	4	Internal
			Leu	224	Gln	0.3196	8	Intermiedates
			Arg	277	Gln	0.323	8	Intermiedates
			Pro	140	Leu	0.3356	8	Intermiedates
			Gly	223	Ser	0.6465	1	Exposed
			Met	1	Thr	1.3214	2	Fully Exposed
O94777		DPM2	Gly	58	Asp	0.2074	4	Internal
			Tyr	23	Cys	0.286	8	Intermiedates
O94805		ACTL6B	Gly	393	Arg	0.0623	4	Fully Buried
			Leu	154	Phe	0.0928	9	Fully Buried
			Thr	175	Pro	0.1577	5	Internal
			Gly	417	Trp	0.199	4	Internal
O94830		DDHD2	Asp	660	His	0.0642	13	Fully Buried
			Gly	510	Glu	0.1216	4	Fully Buried
O94855	3EFO	SEC24D	Cys	908	Tyr	0.0749	4	Fully Buried
			Ser	1015	Phe	0.1022	5	Fully Buried
			Pro	292	Leu	0.131	4	Fully Buried
			Gln	978	Pro	0.2074	5	Internal
			Gln	832	His	0.4481	8	Intermiedates
O94903		PLPBP	Leu	175	Pro	0.1003	9	Fully Buried
			Arg	241	Gln	0.1394	13	Fully Buried
O94905		ERLIN2	Ile	144	Val	0.118	9	Fully Buried
			Gln	63	Lys	0.3012	8	Intermiedates
			Lys	267	Glu	0.3055	8	Intermiedates
			Asn	125	Ser	0.3293	8	Intermiedates
			Ser	293	Gly	0.4213	8	Intermiedates
O94925	8GWR	GLS	Ser	482	Cys	0.0894	12	Fully Buried
			Arg	272	Lys	0.1399	9	Fully Buried
			Pro	313	Leu	0.4762	8	Intermiedates
O94953	7JM5	KDM4B	Leu	220	Pro	0.1153	9	Fully Buried
O94972	3LRQ	TRIM37	Cys	109	Ser	0.2508	8	Intermiedates
O94986	4N7V	CEP152	Gln	265	Pro	0.3916	8	Intermiedates
O95025		SEMA3D	Pro	580	Ser	0.0954	4	Fully Buried
O95076		ALX3	Leu	168	Val	0.066	9	Fully Buried
			Arg	183	Trp	0.178	13	Internal
			Arg	196	Trp	0.3932	8	Intermiedates
			Asn	203	Ser	0.5107	8	Intermiedates
O95136	7T6B	S1PR2	Arg	108	Pro	0.1216	13	Fully Buried
			Tyr	140	Cys	0.5652	8	Intermiedates
O95140	6JFK	MFN2	Met	376	Arg	0.082	3	Fully Buried
			Met	376	Val	0.082	9	Fully Buried
			Ala	383	Val	0.083	9	Fully Buried
			Leu	92	Pro	0.0866	9	Fully Buried
			Val	244	Leu	0.0914	9	Fully Buried
			Val	244	Met	0.0914	9	Fully Buried
			Phe	240	Val	0.0952	9	Fully Buried
			Phe	240	Leu	0.0952	9	Fully Buried
			Leu	724	Pro	0.0965	9	Fully Buried
			Ala	738	Val	0.1012	9	Fully Buried
			Ile	213	Thr	0.1018	3	Fully Buried
			Lys	109	Arg	0.1052	9	Fully Buried
			Leu	741	Trp	0.1222	9	Fully Buried
			Leu	741	Val	0.1222	9	Fully Buried
			Thr	362	Met	0.1265	5	Fully Buried
			Ala	220	Thr	0.1273	3	Fully Buried
			Phe	216	Ser	0.1545	3	Internal
			Ile	88	Thr	0.1547	3	Internal
			Ile	88	Phe	0.1547	9	Internal
			Lys	357	Glu	0.155	13	Internal
			Lys	357	Asn	0.155	13	Internal
			Leu	710	Pro	0.1733	9	Internal
			Pro	251	Leu	0.1883	4	Internal
			Pro	251	Ala	0.1883	4	Internal
			Leu	146	Phe	0.1939	9	Internal
			Ala	166	Val	0.2184	9	Internal
			Val	69	Phe	0.2322	9	Internal
			Thr	206	Ile	0.2377	5	Internal
			Arg	280	His	0.2704	8	Intermiedates
			Val	273	Gly	0.2797	8	Intermiedates
			His	361	Tyr	0.2837	8	Intermiedates
			His	361	Pro	0.2837	8	Intermiedates
			His	361	Arg	0.2837	8	Intermiedates
			Ser	231	Phe	0.2921	8	Intermiedates
			Arg	259	Leu	0.3189	8	Intermiedates
			Arg	259	Cys	0.3189	8	Intermiedates
			Arg	95	Ser	0.3254	8	Intermiedates
			Arg	95	Gly	0.3254	8	Intermiedates
			Arg	274	Trp	0.3267	8	Intermiedates
			Arg	707	Trp	0.3564	8	Intermiedates
			Arg	364	Pro	0.3884	8	Intermiedates
			Arg	364	Gln	0.3884	8	Intermiedates
			Arg	364	Trp	0.3884	8	Intermiedates
			Arg	104	Trp	0.398	8	Intermiedates
			Gln	367	Pro	0.4096	8	Intermiedates
			Thr	105	Ala	0.4545	8	Intermiedates
			Thr	105	Met	0.4545	8	Intermiedates
			Trp	740	Ser	0.4649	8	Intermiedates
			Asp	210	Tyr	0.4947	8	Intermiedates
			Asp	210	Gly	0.4947	8	Intermiedates
			Leu	76	Pro	0.539	8	Intermiedates
			Arg	94	Gly	0.5855	8	Intermiedates
			Arg	94	Gln	0.5855	8	Intermiedates
			Arg	94	Trp	0.5855	8	Intermiedates
			His	165	Arg	0.5996	8	Intermiedates
			His	165	Tyr	0.5996	8	Intermiedates
			His	165	Asp	0.5996	8	Intermiedates
			Ser	106	Arg	0.6443	1	Exposed
			Gln	235	His	0.6573	1	Exposed
			His	128	Tyr	0.6596	1	Exposed
			Arg	250	Trp	0.6853	10	Exposed
[truncated: 18,062 more rows]
