# Supplementary material for: Molecular Origins of the Mendelian Rare Diseases Reviewed by Orpha.net: A Structural Bioinformatics Investigation
Source: Int J Mol Sci. 2024 Jun 25;25(13):6953. doi: 10.3390/ijms25136953 (PMC11241713; doi:10.3390/ijms25136953)
Supplement: Supplementary file 1 [file ijms-25-06953-s001.zip › TableS2.xlsx]

## Sheet: Sheet1
Disease	Uniprot
12p12.1 microdeletion syndrome	P35711
12q14 microdeletion syndrome	Q9Y2U8
	P52926
12q15q21.1 microdeletion syndrome	Q9NZN8
14q11.2 microduplication syndrome	P55316
15q11.2 microdeletion syndrome	Q7RTP0
	Q8N8Q9
	P23258
15q11q13 microduplication syndrome	Q05086
15q13.3 microdeletion syndrome	P36544
15q14 microdeletion syndrome	O14770
15q24 microdeletion syndrome	Q96ST3
16p13.2 microdeletion syndrome	Q93009
16q24.3 microdeletion syndrome	Q6UB99
17p11.2 microduplication syndrome	Q7Z5J4
17p13.3 microduplication syndrome	P43034
	P62258
17q11 microdeletion syndrome	P21359
17q11.2 microduplication syndrome	P21359
17q12 microdeletion syndrome	P35680
	P48742
17q21.31 microdeletion syndrome	Q7Z3B3
17q23.1q23.2 microdeletion syndrome	P57082
17q24.2 microdeletion syndrome	Q12830
	O00232
19p13.3 microduplication syndrome	Q14938
1p21.3 microdeletion syndrome	Q12882
1p31p32 microdeletion syndrome	Q12857
1p36 deletion syndrome	Q9P2R6
	Q05513
	O95155
	O75900
	O14764
	P12755
	Q13303
	Q9HAZ2
	Q86V15
	Q96T58
	Q86YL7
	Q86V48
	P98160
1q44 microdeletion syndrome	Q00839
20p12.3 microdeletion syndrome	P12643
21q22.11q22.12 microdeletion syndrome	Q9NS87
22q11.2 deletion syndrome	O43435
	O00192
	P13224
	Q92890
	P54198
	P21964
	Q15652
	Q92766
	P53992
22q11.2 duplication syndrome	O43435
2-aminoadipic 2-oxoadipic aciduria	Q96HY7
2-methylbutyryl-CoA dehydrogenase deficiency	P45954
2p21 microdeletion syndrome	Q07837
	Q4J6C6
	Q7Z624
	O75688
2p21 microdeletion syndrome without cystinuria	Q4J6C6
	Q7Z624
2q23.1 microdeletion syndrome	Q9P267
2q24 microdeletion syndrome	Q16650
2q32q33 microdeletion syndrome	Q9UPW6
2q37 microdeletion syndrome	P56524
3C syndrome	Q12768
	O60826
3-hydroxy-3-methylglutaric aciduria	P35914
3-hydroxy-3-methylglutaryl-CoA synthase deficiency	P54868
3M syndrome	Q14999
	O75147
	Q9H0W5
3MC syndrome	Q9Y6Z7
	P48740
	Q9BWP8
3-methylcrotonyl-CoA carboxylase deficiency	Q96RQ3
	Q9HCC0
3-methylglutaconic aciduria type 1	Q13825
3-methylglutaconic aciduria type 3	Q5XKP0
	Q9H6K4
3-methylglutaconic aciduria type 7	Q9H078
3-methylglutaconic aciduria type 8	O43464
3-methylglutaconic aciduria type 9	Q3ZCQ8
3-phosphoglycerate dehydrogenase deficiency, infantile/juvenile form	O43175
3-phosphoserine phosphatase deficiency, infantile/juvenile form	P78330
45,X/46,XY mixed gonadal dysgenesis	Q05066
46,XX gonadal dysgenesis	Q13285
	P82650
	P23945
	O95972
	Q9P2W1
	P57740
	Q01954
	Q19AV6
	Q9Y535
	Q14159
46,XX ovarian dysgenesis-short stature syndrome	Q9NXL9
46,XX ovotesticular disorder of sex development	P48436
	Q05066
	Q13285
46,XX testicular disorder of sex development	P48436
	Q05066
	P41225
	P51843
	Q13285
46,XY complete gonadal dysgenesis	Q8IY37
	P19544
	P48436
	Q05066
	O43323
	Q13285
	P51843
	Q14781
	Q13233
	Q9Y5R6
46,XY disorder of sex development due to 17-beta-hydroxysteroid dehydrogenase 3 deficiency	P37058
46,XY disorder of sex development due to 5-alpha-reductase 2 deficiency	P31213
46,XY disorder of sex development due to isolated 17,20-lyase deficiency	P00167
	P05093
46,XY disorder of sex development due to testicular 17,20-desmolase deficiency	P52895
	P17516
46,XY disorder of sex development-adrenal insufficiency due to CYP11A1 deficiency	P05108
46,XY gonadal dysgenesis-motor and sensory neuropathy syndrome	O43323
46,XY partial gonadal dysgenesis	Q8IY37
	P19544
	Q9NQL9
	P48436
	Q05066
	Q9NZC7
	Q8WW38
	P43694
	P51843
	Q13285
	Q13233
	P51809
5-oxoprolinase deficiency	O14841
5p13 microduplication syndrome	Q6KC79
5q14.3 microdeletion syndrome	Q06413
5q35 microduplication syndrome	Q96L73
6-pyruvoyl-tetrahydropterin synthase deficiency	Q03393
6q terminal deletion syndrome	Q5T6L9
6q16 microdeletion syndrome	P81133
6q25 microdeletion syndrome	Q8NFD5
7q31 microdeletion syndrome	O15409
8p11.2 deletion syndrome	P16157
8p23.1 microdeletion syndrome	P43694
8q24.3 microdeletion syndrome	Q9UHX1
9q33.3q34.11 microdeletion syndrome	O60663
	P61764
AA amyloidosis	P0DJI8
AApoAI amyloidosis	P02647
AApoAII amyloidosis	P02652
Aarskog-Scott syndrome	P98174
ABeta amyloidosis, Arctic type	P05067
ABeta amyloidosis, Dutch type	P05067
ABeta amyloidosis, Iowa type	P05067
ABeta amyloidosis, Italian type	P05067
ABetaA21G amyloidosis	P05067
ABetaL34V amyloidosis	P05067
Abetalipoproteinemia	P55157
Ablepharon macrostomia syndrome	Q8WVJ9
ABri amyloidosis	Q9Y287
Abruzzo-Erickson syndrome	Q9Y458
Absence of fingerprints-congenital milia syndrome	Q9H4L7
Acatalasemia	P04040
Aceruloplasminemia	P00450
Acetazolamide-responsive myotonia	P35499
Acheiropodia	Q8WVP7
Achondrogenesis type 1A	Q15643
Achondrogenesis type 1B	P50443
Achondrogenesis type 2	P02458
Achondroplasia	P22607
Achromatopsia	P51160
	Q92834
	Q16281
	Q9NQW8
	Q13956
	P19087
	P18850
Acquired idiopathic sideroblastic anemia	Q6N021
	O75533
Acquired partial lipodystrophy	Q03252
Acquired schizencephaly	Q04743
	O95343
	Q15465
Acral peeling skin syndrome	P01040
	O43548
Acral self-healing collodion baby	P22735
Acrocallosal syndrome	P10071
	Q2M1P5
Acrocapitofemoral dysplasia	Q14623
Acrodermatitis continua of Hallopeau	Q9UBH0
	Q96PC3
Acrodermatitis enteropathica	Q6P5W5
Acrodysostosis	P10644
	Q08499
Acrodysostosis with multiple hormone resistance	P10644
	Q08499
Acrofacial dysostosis, Rodríguez type	Q15427
Acrofacial dysostosis, Weyers type	P57679
	Q86UK5
Acrogeria	P02461
Acrokeratosis verruciformis of Hopf	P16615
Acromegaly	O00170
	Q96P66
Acromelic frontonasal dysplasia	Q9HCJ5
Acromesomelic dysplasia, Grebe type	O00238
	P43026
Acromesomelic dysplasia, Hunter-Thompson type	P43026
Acromesomelic dysplasia, Maroteaux type	P20594
Acromicric dysplasia	P35555
	Q9NS15
Acroosteolysis-keloid-like lesions-premature aging syndrome	P09619
Acro-renal-ocular syndrome	Q9UJQ4
Action myoclonus-renal failure syndrome	Q14108
Activated PI3K-delta syndrome	P60484
	P27986
	O00329
Acute basophilic leukemia	P10242
	P15976
Acute encephalopathy with biphasic seizures and late reduced diffusion	P29274
Acute fatty liver of pregnancy	P40939
Acute infantile liver failure due to synthesis defect of mtDNA-encoded proteins	O75648
Acute infantile liver failure-cerebellar ataxia-peripheral sensory motor neuropathy syndrome	Q96KG9
Acute infantile liver failure-multisystemic involvement syndrome	Q9P2J5
Acute inflammatory demyelinating polyradiculoneuropathy	Q01453
Acute intermittent porphyria	P08397
Acute mast cell leukemia	P10721
Acute megakaryoblastic leukemia in Down syndrome	P15976
Acute megakaryoblastic leukemia without Down syndrome	Q9BZE0
	O75081
Acute myeloblastic leukemia with maturation	P36888
	P10721
	P06748
Acute myeloblastic leukemia without maturation	P36888
	P06748
Acute myeloid leukaemia with myelodysplasia-related features	Q6N021
Acute myeloid leukemia with 11q23 abnormalities	Q03164
Acute myeloid leukemia with abnormal bone marrow eosinophils inv(16)(p13q22) or t(16;16)(p13;q22)	P36888
	P35749
	Q13951
	P10721
Acute myeloid leukemia with CEBPA somatic mutations	P49715
Acute myeloid leukemia with inv(3)(q21q26.2) or t(3;3)(q21;q26.2)	Q03112
	P04843
Acute myeloid leukemia with minimal differentiation	P36888
Acute myeloid leukemia with NPM1 somatic mutations	P06748
Acute myeloid leukemia with t(6;9)(p23;q34)	P35658
	P35659
Acute myeloid leukemia with t(8;16)(p11;p13) translocation	Q92793
	Q92794
Acute myeloid leukemia with t(8;21)(q22;q22) translocation	Q01196
	P36888
	P49715
	Q06455
	P10721
Acute myeloid leukemia with t(9;11)(p22;q23)	Q03164
	P42568
Acute necrotizing encephalopathy of childhood	P23786
	P49792
Acute neonatal citrullinemia type I	P00966
Acute promyelocytic leukemia	P29590
	P10644
	P10276
	P51692
	Q6UN15
	P06748
	Q96AH0
	Q05516
	Q14980
	Q9BZK7
	Q7Z5L9
	P40763
	Q6W2J9
Acute undifferentiated leukemia	Q03164
Acyl-CoA dehydrogenase 9 deficiency	Q9H845
ACys amyloidosis	P01034
Adams-Oliver syndrome	P46531
	Q2M1Z3
	Q96HP0
	Q06330
	Q5NDL2
	Q9NR61
ADan amyloidosis	Q9Y287
Adenine phosphoribosyltransferase deficiency	P07741
Adenocarcinoma of ovary	P08476
Adenosine monophosphate deaminase deficiency	P23109
	Q01432
Adenylosuccinate lyase deficiency	P30566
Adenylosuccinate synthetase-like 1-related distal myopathy	Q8N142
ADNP syndrome	Q9H2P0
Adrenocortical carcinoma	P04637
	Q9ULT6
	P35222
	P42771
	O14746
	P10644
Adrenomyeloneuropathy	P33897
Adult hepatocellular carcinoma	O15169
	P42336
	Q14790
	P04637
	Q15198
	P35222
	P49815
	Q92574
	P01133
Adult hypophosphatasia	P05186
Adult Krabbe disease	P54803
Adult polyglucosan body disease	Q04446
ADULT syndrome	Q9H3D4
Adult-onset autosomal dominant leukodystrophy	P20700
Adult-onset autosomal recessive cerebellar ataxia	Q9NW15
Adult-onset autosomal recessive sideroblastic anemia	Q86SX6
Adult-onset cervical dystonia, DYT23 type	Q9ULV3
Adult-onset chronic progressive external ophthalmoplegia with mitochondrial myopathy	Q7LG56
	O60930
Adult-onset citrullinemia type I	P00966
Adult-onset distal myopathy due to VCP mutation	P55072
Adult-onset dystonia-parkinsonism	O60733
Adult-onset foveomacular vitelliform dystrophy	P23942
	O76090
	Q9BZV3
	Q17R60
Adult-onset multiple mitochondrial DNA deletion syndrome due to DGUOK deficiency	Q16854
Adult-onset myasthenia gravis	Q9Y6Q6
	P16410
	P01909
Adult-onset Steinert myotonic dystrophy	Q09013
AFib amyloidosis	P02671
AGel amyloidosis	P06396
Aggressive systemic mastocytosis	Q6N021
	Q01130
	Q8IXJ9
	Q01196
	P22681
Agnathia-holoprosencephaly-situs inversus syndrome	P32243
	P54821
AHDC1-related intellectual disability-obstructive sleep apnea-mild dysmorphism syndrome	Q5TGY3
Aicardi-Goutières syndrome	P83369
	Q9Y3Z3
	O75792
	Q5TBB1
	Q8TDP1
	P55265
	Q9NSU2
	Q9BYX4
AICA-ribosiduria	P31939
AKT2-related familial partial lipodystrophy	P31751
Alacrimia-choreoathetosis-liver dysfunction syndrome	Q96IV0
Alagille syndrome due to 20p12 microdeletion	P78504
Alagille syndrome due to a JAG1 point mutation	P78504
Alagille syndrome due to a NOTCH2 point mutation	Q04721
Åland Islands eye disease	O60840
Alazami syndrome	Q4G0J3
Albers-Schönberg osteopetrosis	P51798
ALDH18A1-related De Barsy syndrome	P54886
Alexander disease type I	P14136
Alexander disease type II	P14136
ALG11-CDG	Q2TAA5
ALG12-CDG	Q9BV10
ALG13-CDG	Q9NP73
ALG1-CDG	Q9BT22
ALG2-CDG	Q9H553
ALG3-CDG	Q92685
ALG6-CDG	Q9Y672
ALG8-CDG	Q9BVK2
ALG9-CDG	Q9H6U8
Alkaline ceramidase 3 deficiency	Q9NUN7
Alkaptonuria	Q93099
ALK-positive anaplastic large cell lymphoma	Q9UM73
ALK-positive large B-cell lymphoma	Q9UM73
Allan-Herndon-Dudley syndrome	P36021
Alobar holoprosencephaly	Q15468
	Q4KWH8
	Q8N3U4
	Q13635
	Q15465
	O95343
	Q15583
	O95409
	P10070
	P13385
	O75593
	P55075
	Q96F81
	Q4KMG0
	Q96S42
	O00548
	P54826
Alopecia universalis	O43593
Alopecia-intellectual disability syndrome	P18564
	P48449
	P02765
Alpers-Huttenlocher syndrome	P54098
Alpha delta granule deficiency	Q5VTD9
Alpha-1-antitrypsin deficiency	P01009
Alpha-B crystallin-related late-onset myopathy	P02511
Alpha-dystroglycan-related limb-girdle muscular dystrophy R16	Q14118
Alpha-mannosidosis, adult form	O00754
Alpha-mannosidosis, infantile form	O00754
Alpha-N-acetylgalactosaminidase deficiency type 1	P17050
Alpha-N-acetylgalactosaminidase deficiency type 2	P17050
Alpha-N-acetylgalactosaminidase deficiency type 3	P17050
Alpha-sarcoglycan-related limb-girdle muscular dystrophy R3	Q16586
Alpha-thalassemia-intellectual disability syndrome linked to chromosome 16	P69905
	P69905
Alpha-thalassemia-myelodysplastic syndrome	P46100
Alpha-thalassemia-X-linked intellectual disability syndrome	P46100
Alport syndrome-intellectual disability-midface hypoplasia-elliptocytosis syndrome	Q9UJ90
	Q9Y4X0
	O60488
Alström syndrome	Q8TCU4
Alternating hemiplegia of childhood	O00555
	P50993
	P13637
	P43003
Alveolar rhabdomyosarcoma	Q12778
	P23760
	P23759
	P21359
	P04637
Alveolar soft tissue sarcoma	P19532
	Q9BZE9
ALys amyloidosis	P61626
Amelocerebrohypohidrotic syndrome	Q86YT5
	Q9GZN7
Amish lethal microcephaly	Q9HC21
Amish nemaline myopathy	P13805
Amyloidosis cutis dyschromia	Q14956
Amyotrophic lateral sclerosis	P41002
	Q92804
	P54764
	P50995
	O43822
	Q53GS7
	Q96PY6
	Q68CQ7
	Q8WYQ3
	P14920
	Q99700
	Q9UQN3
	P00441
	Q9NZC2
	O95292
	P55072
	P12036
	Q96CV9
	Q14203
	Q13148
	Q92562
	P35637
	P03950
	P43243
	P41219
	P27169
	Q15165
	Q15166
	Q13501
	Q9UHD9
	Q96LT7
	P07737
	Q9UHD2
	P09651
	Q9UBK2
	Q15303
	Q9UPW8
Amyotrophic lateral sclerosis type 4	Q7Z333
Anaplastic astrocytoma	P48735
Anaplastic oligoastrocytoma	P48735
Anaplastic oligodendroglioma	P48735
	Q9NUX5
Anauxetic dysplasia	Q99575
	Q6NW34
Andersen-Tawil syndrome	P63252
	P48544
ANE syndrome	Q9NW13
Aneurysm-osteoarthritis syndrome	P84022
Angelman syndrome due to a point mutation	Q05086
Angelman syndrome due to imprinting defect in 15q11-q13	P63162
	Q05086
	O60312
Angelman syndrome due to maternal 15q11q13 deletion	Q05086
	Q04671
Angelman syndrome due to paternal uniparental disomy of chromosome 15	Q05086
Angel-shaped phalango-epiphyseal dysplasia	P43026
Angiocentric glioma	P10242
	Q96PU8
Anhidrotic ectodermal dysplasia-immunodeficiency-osteopetrosis-lymphedema syndrome	Q9Y6K9
Aniridia-cerebellar ataxia-intellectual disability syndrome	Q14643
	P26367
ANK3-related intellectual disability-sleep disturbance syndrome	Q12955
Ankyloblepharon filiforme adnatum-cleft palate syndrome	Q9H3D4
Annular epidermolytic ichthyosis	P13645
	P04264
Anoctamin-5-related limb-girdle muscular dystrophy R12	Q75V66
Anonychia congenita totalis	Q2I0M5
Anophthalmia/microphthalmia-esophageal atresia syndrome	P48431
Anterior maxillary protrusion-strabismus-intellectual disability syndrome	A7XYQ1
Antley-Bixler syndrome with genital anomaly and disorder of steroidogenesis	P16435
Antley-Bixler syndrome without genital anomaly or disorder of steroidogenesis	P21802
APC-related attenuated familial adenomatous polyposis	P25054
Apert syndrome	P21802
Aplasia cutis congenita	Q15149
	P16144
	Q14692
	Q9NR61
	Q9UBT2
Aplasia of lacrimal and salivary glands	O15520
Apolipoprotein A-I deficiency	P02647
	O95477
Apparent mineralocorticoid excess	P80365
Aquagenic palmoplantar keratoderma	P13569
Argininemia	P05089
Argininosuccinic aciduria	P04424
Arnold-Chiari malformation type I	O94907
Arnold-Chiari malformation type II	Q9BT04
Aromatase deficiency	P11511
Aromatase excess syndrome	P11511
Aromatic L-amino acid decarboxylase deficiency	P20711
Arterial tortuosity syndrome	O95528
Arthrochalasia Ehlers-Danlos syndrome	P08123
	P02452
Arthrogryposis-anterior horn cell disease syndrome	Q53GS7
Arthrogryposis-oculomotor limitation-electroretinal anomalies syndrome	Q9H5I5
Arthrogryposis-renal dysfunction-cholestasis syndrome	Q9H267
	Q9H9C1
Aspartylglucosaminuria	P20933
Ataxia with vitamin E deficiency	P49638
Ataxia-hypogonadism-choroidal dystrophy syndrome	Q8IY17
Ataxia-intellectual disability-oculomotor apraxia-cerebellar cysts syndrome	P25391
Ataxia-oculomotor apraxia type 1	Q7Z2E3
Ataxia-oculomotor apraxia type 4	Q96T60
Ataxia-pancytopenia syndrome	Q8IVG5
Ataxia-telangiectasia	Q13315
Ataxia-telangiectasia variant	Q13315
Ataxia-telangiectasia-like disorder	P49959
Atelosteogenesis type I	O75369
Atelosteogenesis type II	P50443
Atelosteogenesis type III	O75369
Athabaskan brainstem dysgenesis syndrome	P49639
Athyreosis	O00358
	P43699
	O43511
	P16473
	P52952
	Q06710
ATP13A2-related juvenile neuronal ceroid lipofuscinosis	Q9NQ11
Atrial septal defect, ostium primum type	O43897
Atrial septal defect, ostium secundum type	P68032
	P43694
	P13533
	P52952
	Q9UMR3
	O43897
	Q99967
	Q92908
Atrial septal defect, sinus venosus type	Q99967
Atrial septal defect-atrioventricular conduction defects syndrome	P52952
Atrial standstill	Q14524
	P01160
Atrichia with papular lesions	O43593
Atrophoderma vermiculata	Q07954
Attenuated Chédiak-Higashi syndrome	Q99698
ATTRV122I amyloidosis	P02766
ATTRV30M amyloidosis	P02766
Atypical chronic myeloid leukemia	Q99062
Atypical dentin dysplasia due to SMOC2 deficiency	Q9H3U7
Atypical Fanconi syndrome-neonatal hyperinsulinism syndrome	P41235
Atypical Gaucher disease due to saposin C deficiency	P07602
Atypical glycine encephalopathy	P48067
	P48728
	P23434
	P23378
Atypical hemolytic uremic syndrome with anti-factor H antibodies	Q03591
	Q02985
	Q9BXR6
	Q92496
Atypical hemolytic uremic syndrome with complement gene abnormality	P01024
	P15529
	P00751
	P08603
	P05156
	P07204
Atypical hypotonia-cystinuria syndrome	Q07837
	Q4J6C6
	Q7Z624
Atypical juvenile parkinsonism	O00592
	O75061
	O43426
Atypical pantothenate kinase-associated neurodegeneration	Q9BZ23
Atypical Rett syndrome	P51608
	Q9Y2I2
	O76039
	Q14683
	O75899
Atypical teratoid rhabdoid tumor	Q12824
Atypical Timothy syndrome	Q13936
Atypical Werner syndrome	P02545
Auditory neuropathy-optic atrophy syndrome	P22570
Auriculocondylar syndrome	P08754
	Q15147
	P05305
Autism spectrum disorder due to AUTS2 deficiency	Q8WXX7
Autism spectrum disorder-epilepsy-arthrogryposis syndrome	Q9Y2D2
Autism-epilepsy syndrome due to branched chain ketoacid dehydrogenase kinase deficiency	O14874
Autoimmune enteropathy and endocrinopathy-susceptibility to chronic infections syndrome	O60784
	P42224
Autoimmune hemolytic anemia-autoimmune thrombocytopenia-primary immunodeficiency syndrome	P29144
Autoimmune interstitial lung disease-arthritis syndrome	P53621
Autoimmune lymphoproliferative syndrome	Q92851
	P25445
	P48023
	Q05655
	O95267
Autoimmune lymphoproliferative syndrome due to CTLA4 haploinsuffiency	P16410
Autoimmune lymphoproliferative syndrome with recurrent viral infections	Q14790
Autoimmune polyendocrinopathy type 1	O43918
Autoimmune pulmonary alveolar proteinosis	P01911
Autoinflammation-PLCG2-associated antibody deficiency-immune dysregulation	P16885
Autoinflammatory syndrome with pyogenic bacterial infection and amylopectinosis	Q9BYM8
	Q96EP0
Autosomal agammaglobulinemia	P01871
	P15814
	Q8IWT6
	P15923
	P11912
	P40259
	Q8WV28
	P27986
Autosomal dominant adult-onset proximal spinal muscular atrophy	O95292
Autosomal dominant Alport syndrome	Q01955
	P53420
Autosomal dominant aplasia and myelodysplasia	O76094
Autosomal dominant brachyolmia	Q9HBA0
Autosomal dominant centronuclear myopathy	P21817
	P50570
	P23409
	O00499
	Q8NCE2
Autosomal dominant cerebellar ataxia-deafness-narcolepsy syndrome	P26358
Autosomal dominant Charcot-Marie-Tooth disease type 2 due to DGAT2 mutation	Q96PD7
Autosomal dominant Charcot-Marie-Tooth disease type 2 due to KIF5A mutation	Q12840
Autosomal dominant Charcot-Marie-Tooth disease type 2 due to TFG mutation	Q92734
Autosomal dominant Charcot-Marie-Tooth disease type 2 with giant axons	Q5TAQ9
Autosomal dominant Charcot-Marie-Tooth disease type 2A1	O60333
Autosomal dominant Charcot-Marie-Tooth disease type 2A2	O95140
Autosomal dominant Charcot-Marie-Tooth disease type 2B	P51149
Autosomal dominant Charcot-Marie-Tooth disease type 2C	Q9HBA0
Autosomal dominant Charcot-Marie-Tooth disease type 2D	P41250
Autosomal dominant Charcot-Marie-Tooth disease type 2DD	P05023
Autosomal dominant Charcot-Marie-Tooth disease type 2E	P07196
Autosomal dominant Charcot-Marie-Tooth disease type 2F	P04792
Autosomal dominant Charcot-Marie-Tooth disease type 2I	P25189
Autosomal dominant Charcot-Marie-Tooth disease type 2J	P25189
Autosomal dominant Charcot-Marie-Tooth disease type 2K	Q8TB36
Autosomal dominant Charcot-Marie-Tooth disease type 2L	Q9UJY1
Autosomal dominant Charcot-Marie-Tooth disease type 2M	P50570
Autosomal dominant Charcot-Marie-Tooth disease type 2N	P49588
Autosomal dominant Charcot-Marie-Tooth disease type 2O	Q14204
Autosomal dominant Charcot-Marie-Tooth disease type 2Q	Q96HY7
Autosomal dominant Charcot-Marie-Tooth disease type 2U	P56192
Autosomal dominant Charcot-Marie-Tooth disease type 2V	P54802
Autosomal dominant Charcot-Marie-Tooth disease type 2W	P12081
Autosomal dominant Charcot-Marie-Tooth disease type 2Y	P55072
Autosomal dominant Charcot-Marie-Tooth disease type 2Z	Q9Y6X9
Autosomal dominant congenital benign spinal muscular atrophy	Q9HBA0
Autosomal dominant cutis laxa	P54886
	Q9UBX5
	P15502
Autosomal dominant deafness-onychodystrophy syndrome	P21281
Autosomal dominant distal axonal motor neuropathy-myofibrillar myopathy syndrome	Q9UJY1
Autosomal dominant distal renal tubular acidosis	P02730
Autosomal dominant dopa-responsive dystonia	P30793
	P43354
	P12268
Autosomal dominant Emery-Dreifuss muscular dystrophy	P02545
	Q8NF91
	Q9BTV4
	Q8WXH0
Autosomal dominant epidermolytic ichthyosis	P04264
	P13645
Autosomal dominant epilepsy with auditory features	P78509
	O95970
	O75140
Autosomal dominant focal dystonia, DYT25 type	P38405
Autosomal dominant focal non-epidermolytic palmoplantar keratoderma with plantar blistering	P48668
Autosomal dominant generalized dystrophic epidermolysis bullosa	Q02388
Autosomal dominant generalized epidermolysis bullosa simplex, intermediate form	P02533
	P13647
Autosomal dominant generalized epidermolysis bullosa simplex, severe form	P02533
	P13647
Autosomal dominant hyper-IgE syndrome	P40763
Autosomal dominant hyperinsulinism due to Kir6.2 deficiency	Q14654
Autosomal dominant hyperinsulinism due to SUR1 deficiency	Q09428
Autosomal dominant hypocalcemia	P41180
	P29992
Autosomal dominant hypohidrotic ectodermal dysplasia	Q9UNE0
	Q8WWZ3
	Q9Y4K3
	Q8NAX2
Autosomal dominant hypophosphatemic rickets	Q9GZV9
Autosomal dominant intellectual disability-craniofacial anomalies-cardiac defects syndrome	Q92794
Autosomal dominant intermediate Charcot-Marie-Tooth disease type B	P50570
Autosomal dominant intermediate Charcot-Marie-Tooth disease type C	P54577
Autosomal dominant intermediate Charcot-Marie-Tooth disease type D	P25189
Autosomal dominant intermediate Charcot-Marie-Tooth disease type E	Q27J81
Autosomal dominant intermediate Charcot-Marie-Tooth disease type F	Q9HAV0
Autosomal dominant intermediate Charcot-Marie-Tooth disease with neuropathic pain	P25189
Autosomal dominant Kenny-Caffey syndrome	Q96PZ2
Autosomal dominant keratitis	P26367
Autosomal dominant limb-girdle muscular dystrophy type 1A	Q9UBF9
Autosomal dominant macrothrombocytopenia	P07359
	Q96QT4
	Q5VTD9
	P13224
	P67936
	P08514
	P05106
	Q9H4B7
	P12814
Autosomal dominant mendelian susceptibility to mycobacterial diseases due to partial IFNgammaR1 deficiency	P15260
Autosomal dominant mendelian susceptibility to mycobacterial diseases due to partial IFNgammaR2 deficiency	P38484
Autosomal dominant mitochondrial myopathy with exercise intolerance	Q8WYQ3
Autosomal dominant multiple pterygium syndrome	P11055
Autosomal dominant myopia-midfacial retrusion-sensorineural hearing loss-rhizomelic dysplasia syndrome	P12107
Autosomal dominant neovascular inflammatory vitreoretinopathy	O15484
Autosomal dominant nocturnal frontal lobe epilepsy	P43681
	Q15822
	P17787
	Q5JUK3
	O75140
	P06850
	P57796
Autosomal dominant non-syndromic intellectual disability	O43526
	Q15303
	Q8IWQ3
	Q86YW9
	P30531
	Q9UPS6
	Q00610
	Q15811
	Q7Z3G6
	Q96JM3
	P31629
	Q9UGL1
	Q9UL68
	Q01105
	P61204
	Q9P0X4
	P62491
	Q08209
	P42261
	Q9NR82
	Q15326
	O00548
	Q9UQD0
	Q7L7X3
	Q9HCF6
	Q8NFP9
	Q96RK0
	P67870
	Q9NR48
	P39880
	P15884
	Q96PV0
	Q8IZU9
	Q8NF50
	Q9P267
	Q13224
	P55291
	Q12756
	Q05586
	Q14204
	Q9Y698
	Q9H4G0
	O75398
	Q05639
	Q9UQM7
	Q13554
Autosomal dominant non-syndromic sensorineural deafness type DFNA	P21583
	Q86UV5
	Q04837
	Q9Y4A5
	Q14123
	Q53GD3
	Q15319
	Q15475
	O75443
	Q8TDI8
	O76024
	O43405
	P13942
	O60443
	O95677
	P29033
	O75712
	O95452
	P56696
	Q7Z406
	P35579
	Q9UM54
	Q13402
	Q8IVM0
	Q6ISB3
	Q14894
	P63261
	Q8NDX2
	Q9ULP9
	Q9UDY2
	Q2WEN9
	Q9NSV4
	Q9NR28
	Q9UBL9
	P24821
	O00159
	Q9H1P3
	Q9NSB8
	P49736
	Q04900
	P33527
	Q9UMZ3
	Q14651
	Q8TDJ6
	Q9UBC5
Autosomal dominant omodysplasia	Q14332
Autosomal dominant optic atrophy and cataract	Q9H6K4
Autosomal dominant optic atrophy plus syndrome	O60313
Autosomal dominant optic atrophy, classic form	O60313
	O00429
Autosomal dominant osteopetrosis type 1	O75197
Autosomal dominant otospondylomegaepiphyseal dysplasia	P02458
	P13942
Autosomal dominant palmoplantar keratoderma and congenital alopecia	P17302
Autosomal dominant polycystic kidney disease	Q14697
	Q9H6U8
	Q9UBS4
	Q9Y673
	P98161
	Q13563
	Q9H694
	Q96RY7
Autosomal dominant polycystic kidney disease type 1 with tuberous sclerosis	P49815
	P98161
Autosomal dominant popliteal pterygium syndrome	O14896
Autosomal dominant preaxial polydactyly-upperback hypertrichosis syndrome	Q15465
Autosomal dominant primary hypomagnesemia with hypocalciuria	P54710
Autosomal dominant primary microcephaly	P42658
	P20700
Autosomal dominant progressive external ophthalmoplegia	P54098
	Q9UHN1
	P12235
	Q96RR1
	Q7LG56
Autosomal dominant rhegmatogenous retinal detachment	P02458
Autosomal dominant Robinow syndrome	Q92997
	P41221
	O14640
	Q14332
Autosomal dominant secondary polycythemia	P01588
	Q9GZT9
	Q99814
	P69905
	P69905
	P68871
Autosomal dominant severe congenital neutropenia	Q13488
	P08246
	Q99684
	Q9H078
	P61011
Autosomal dominant slowed nerve conduction velocity	O15013
Autosomal dominant spastic ataxia type 1	P23763
Autosomal dominant spastic paraplegia type 10	Q12840
Autosomal dominant spastic paraplegia type 12	Q9NZ09
	O75298
Autosomal dominant spastic paraplegia type 13	P10809
Autosomal dominant spastic paraplegia type 17	Q96G97
Autosomal dominant spastic paraplegia type 3	Q8WXF7
Autosomal dominant spastic paraplegia type 31	Q9H902
Autosomal dominant spastic paraplegia type 37	O00505
Autosomal dominant spastic paraplegia type 4	Q9UBP0
Autosomal dominant spastic paraplegia type 42	O00400
Autosomal dominant spastic paraplegia type 6	Q7RTP0
Autosomal dominant spastic paraplegia type 73	Q8TCG5
Autosomal dominant spastic paraplegia type 8	Q12768
Autosomal dominant spastic paraplegia type 80	Q9NZ09
Autosomal dominant spastic paraplegia type 9A	P54886
	Q8WVX9
Autosomal dominant spastic paraplegia type 9B	P54886
Autosomal dominant spondylocostal dysostosis	O95947
Autosomal dominant striatal neurodegeneration	O95263
Autosomal dominant thrombocytopenia with platelet secretion defect	P0C7P3
Autosomal dominant vitreoretinochoroidopathy	O76090
Autosomal erythropoietic protoporphyria	P22830
Autosomal recessive Alport syndrome	Q01955
	P53420
Autosomal recessive anterior segment dysgenesis	Q8IZJ3
Autosomal recessive ataxia due to PEX10 deficiency	O60683
Autosomal recessive ataxia due to ubiquinone deficiency	Q8NI60
Autosomal recessive ataxia, Beauce type	Q8NF91
Autosomal recessive axonal Charcot-Marie-Tooth disease due to copper metabolism defect	O43819
Autosomal recessive axonal neuropathy with neuromyotonia	P49773
Autosomal recessive bestrophinopathy	O76090
Autosomal recessive brachyolmia	O95340
Autosomal recessive centronuclear myopathy	Q8WZ42
	Q15772
	P21817
	O00499
Autosomal recessive cerebellar ataxia due to CWF19L1 deficiency	Q69YN2
Autosomal recessive cerebellar ataxia due to STUB1 deficiency	Q9UNE7
Autosomal recessive cerebellar ataxia with late-onset spasticity	Q9HCG7
Autosomal recessive cerebellar ataxia-epilepsy-intellectual disability syndrome due to RUBCN deficiency	Q92622
Autosomal recessive cerebellar ataxia-epilepsy-intellectual disability syndrome due to TUD deficiency	O95551
Autosomal recessive cerebellar ataxia-epilepsy-intellectual disability syndrome due to WWOX deficiency	Q9NZC7
Autosomal recessive cerebellar ataxia-movement disorder syndrome	P49754
	Q5THJ4
Autosomal recessive cerebellar ataxia-psychomotor delay syndrome	Q8NB59
Autosomal recessive cerebelloparenchymal disorder type 3	Q10713
Autosomal recessive cerebral atrophy	Q9NRS4
Autosomal recessive Charcot-Marie-Tooth disease type 2X	Q96JI7
Autosomal recessive Charcot-Marie-Tooth disease with hoarseness	Q8TB36
Autosomal recessive chorioretinopathy-microcephaly syndrome	O00444
	Q96RT7
	Q9UGJ1
Autosomal recessive complex spastic paraplegia due to Kennedy pathway dysfunction	Q9C0D9
Autosomal recessive congenital cerebellar ataxia due to GRID2 deficiency	O43424
Autosomal recessive congenital cerebellar ataxia due to MGLUR1 deficiency	Q13255
Autosomal recessive cutis laxa type 1	O95967
	Q9UBX5
	Q14766
Autosomal recessive cutis laxa type 2, classic type	P36543
	P38606
	Q9Y487
Autosomal recessive cutis laxa type 2B	P32322
Autosomal recessive distal renal tubular acidosis	Q12951
	Q9HBG4
	P15313
	Q3MJ13
Autosomal recessive dopa-responsive dystonia	P07101
	O95153
Autosomal recessive Emery-Dreifuss muscular dystrophy	P02545
Autosomal recessive epidermolytic ichthyosis	P13645
Autosomal recessive extra-oral halitosis	Q13228
Autosomal recessive generalized dystrophic epidermolysis bullosa, intermediate form	Q02388
Autosomal recessive generalized dystrophic epidermolysis bullosa, severe form	Q02388
	P03956
Autosomal recessive generalized epidermolysis bullosa simplex	P02533
Autosomal recessive hyperinsulinism due to Kir6.2 deficiency	Q14654
Autosomal recessive hyperinsulinism due to SUR1 deficiency	Q09428
Autosomal recessive hypohidrotic ectodermal dysplasia	Q9UNE0
	Q8WWZ3
	Q9GZT5
	P04080
Autosomal recessive hypophosphatemic rickets	Q13316
	P22413
Autosomal recessive infantile hypercalcemia	Q07973
	Q06495
Autosomal recessive intermediate Charcot-Marie-Tooth disease type A	Q8TB36
Autosomal recessive intermediate Charcot-Marie-Tooth disease type B	Q15046
Autosomal recessive intermediate Charcot-Marie-Tooth disease type C	O94827
Autosomal recessive intermediate Charcot-Marie-Tooth disease type D	P12074
Autosomal recessive isolated optic atrophy	Q96TA2
	Q99798
	Q8WWV3
	Q8IVS2
Autosomal recessive Kenny-Caffey syndrome	Q15813
Autosomal recessive lower motor neuron disease with childhood onset	O94827
Autosomal recessive malignant osteopetrosis	P51798
	Q13488
	O14788
	Q9Y5X0
Autosomal recessive mendelian susceptibility to mycobacterial diseases due to complete RORgamma receptor deficiency	P51449
Autosomal recessive mendelian susceptibility to mycobacterial diseases due to partial IFNgammaR1 deficiency	P15260
Autosomal recessive mendelian susceptibility to mycobacterial diseases due to partial IFNgammaR2 deficiency	P38484
Autosomal recessive mendelian susceptibility to mycobacterial diseases due to partial JAK1 deficiency	P23458
Autosomal recessive multiple pterygium syndrome	P07510
	P11055
Autosomal recessive myogenic arthrogryposis multiplex congenita	Q8NF91
Autosomal recessive nail dysplasia	O60353
Autosomal recessive non-syndromic intellectual disability	Q96C86
	Q8NCR0
	P29218
	Q9BZC7
	P42261
	Q5BJH7
	Q12904
	Q9NUQ7
	Q96SW2
	Q13454
	Q9NZ01
	Q13002
	Q2M389
	Q96Q05
	P56730
	Q9ULK4
	Q11203
	P78560
	Q6PJT7
	Q08J23
	Q8NG48
	Q75T13
	Q86XA0
	P30622
	Q5XUX0
	P52848
	Q9NZ56
	Q96F86
	P50135
	P15311
	Q9H0V9
	O60524
	Q14831
	Q6DN90
	Q9UKE5
	Q9UBB6
	Q14139
	Q8N0Z6
	Q92535
	Q9Y2W3
	Q8TEQ6
	Q9P0K9
	Q96BT7
	Q96N66
	Q9NQ89
	P49591
	Q96IZ7
	Q71SY5
	P61599
	Q6P1N0
	Q9UKM7
	P12270
	Q9UGL1
	P24534
Autosomal recessive non-syndromic sensorineural deafness type DFNB	O43314
	Q6IEE7
	Q13588
	A6H8Y1
	Q2WEN9
	Q96I59
	Q01973
	Q969T9
	Q9H6S3
	O43511
	Q8WZ55
	Q9H251
	O75443
	Q8TDI8
	Q8NEW7
	P57727
	Q9Y6N9
	P13942
	Q96FG2
	P29033
	O75712
	O95452
	P08581
	Q9UKN7
	Q9UM54
	Q13402
	Q9HC10
	Q96QU1
	Q9P202
	Q7RTU9
	Q9H2D6
	P35241
	Q8TAF8
	B1AK53
	O95718
	Q8N4S9
	Q8NEV4
	P58743
	Q7RTW8
	Q0ZLH3
	O95500
	Q8WZ04
	P14210
	Q8IVV2
	A8MXD5
	Q4KMQ1
	Q9UMZ3
	P35237
	Q9ULP9
	P81274
	Q8IXL7
	Q86SU0
	Q15046
	Q8TF64
	Q8WU66
	O75838
	Q9NPB3
	Q6ZRI0
	Q8TCS8
	Q3ZCN5
	Q8N205
	Q9H5Y7
	A6NFK2
	Q12929
	Q08828
	Q9NZA1
	Q9Y4F9
	Q9UHG0
	Q01814
	O95136
	O60487
	Q9UNH5
	P17302
Autosomal recessive omodysplasia	Q9Y625
Autosomal recessive optic atrophy, OPA7 type	Q9H061
Autosomal recessive polycystic kidney disease	Q8IYY4
	P08F94
Autosomal recessive primary immunodeficiency with defective spontaneous natural killer cell cytotoxicity	P08637
Autosomal recessive primary microcephaly	O14578
	P42695
	P35606
	P48553
	P33993
	Q9NRN9
	Q8WVR3
	Q15058
	Q15543
	Q96C36
	Q96SN8
	Q9HC77
	Q8IZT6
	Q8NEM0
	Q15468
	O43379
	O94986
	Q96MT8
	Q66GS9
	Q8NG31
	P78364
	Q00534
	Q6UVJ0
	Q8NA29
	Q86XL3
Autosomal recessive progressive external ophthalmoplegia	P54098
	O00142
Autosomal recessive proximal renal tubular acidosis	Q9Y6R1
Autosomal recessive Robinow syndrome	Q01974
	Q6DKJ4
Autosomal recessive secondary polycythemia not associated with VHL gene	P07738
Autosomal recessive severe congenital neutropenia due to CSF3R deficiency	Q99062
Autosomal recessive severe congenital neutropenia due to CXCR2 deficiency	P25025
Autosomal recessive severe congenital neutropenia due to G6PC3 deficiency	Q9BUM1
Autosomal recessive severe congenital neutropenia due to JAGN1 deficiency	Q8N5M9
Autosomal recessive sideroblastic anemia	Q96DW6
	P38646
Autosomal recessive spastic ataxia of Charlevoix-Saguenay	Q9NZJ4
Autosomal recessive spastic ataxia with leukoencephalopathy	Q96GW9
Autosomal recessive spastic ataxia-optic atrophy-dysarthria syndrome	Q9NVV4
Autosomal recessive spastic paraplegia type 11	Q96JI7
Autosomal recessive spastic paraplegia type 15	Q68DK2
Autosomal recessive spastic paraplegia type 18	O94905
Autosomal recessive spastic paraplegia type 20	Q8N0X7
Autosomal recessive spastic paraplegia type 21	Q9NZD8
Autosomal recessive spastic paraplegia type 23	Q6XUX3
Autosomal recessive spastic paraplegia type 26	Q00973
Autosomal recessive spastic paraplegia type 28	Q8NEL9
Autosomal recessive spastic paraplegia type 35	Q7L5A8
Autosomal recessive spastic paraplegia type 39	Q8IY17
Autosomal recessive spastic paraplegia type 43	Q9NSK7
Autosomal recessive spastic paraplegia type 44	Q5T442
Autosomal recessive spastic paraplegia type 45	P49902
Autosomal recessive spastic paraplegia type 46	Q9HCG7
Autosomal recessive spastic paraplegia type 48	O43299
Autosomal recessive spastic paraplegia type 53	Q8NEZ2
Autosomal recessive spastic paraplegia type 54	O94830
Autosomal recessive spastic paraplegia type 55	Q9H3J6
Autosomal recessive spastic paraplegia type 56	Q7Z449
Autosomal recessive spastic paraplegia type 57	Q92734
Autosomal recessive spastic paraplegia type 59	P40818
Autosomal recessive spastic paraplegia type 5A	O75881
Autosomal recessive spastic paraplegia type 60	Q8TAF3
Autosomal recessive spastic paraplegia type 61	Q15041
Autosomal recessive spastic paraplegia type 62	O75477
Autosomal recessive spastic paraplegia type 63	Q01433
Autosomal recessive spastic paraplegia type 64	P49961
Autosomal recessive spastic paraplegia type 66	Q5FYB1
Autosomal recessive spastic paraplegia type 67	Q75T13
Autosomal recessive spastic paraplegia type 69	Q9H2M9
Autosomal recessive spastic paraplegia type 70	P56192
Autosomal recessive spastic paraplegia type 71	Q96KR1
Autosomal recessive spastic paraplegia type 74	Q5T440
Autosomal recessive spastic paraplegia type 75	P20916
Autosomal recessive spastic paraplegia type 76	P07384
Autosomal recessive spastic paraplegia type 77	O95363
Autosomal recessive spastic paraplegia type 78	Q9NQ11
Autosomal recessive spastic paraplegia type 82	Q99447
Autosomal recessive spastic paraplegia type 83	Q96IR7
Autosomal recessive spastic paraplegia type 84	P42356
Autosomal recessive spastic paraplegia type 85	Q96K19
Autosomal recessive spastic paraplegia type 86	O95870
Autosomal recessive spastic paraplegia type 87	Q9P1W3
Autosomal recessive spastic paraplegia type 9B	P54886
Autosomal recessive spinocerebellar ataxia-blindness-deafness syndrome	Q13608
Autosomal recessive spondylocostal dysostosis	Q9NYJ7
	Q0VG99
	Q8NES3
	Q9BYE0
	Q5TAB7
Autosomal recessive spondylometaphyseal dysplasia, Mégarbané type	Q9Y3D7
Autosomal recessive Stickler syndrome	P12107
	P20849
	Q14055
	Q14050
	P58215
Autosomal semi-dominant severe lipodystrophic laminopathy	P02545
Autosomal spastic paraplegia type 30	Q12756
Autosomal spastic paraplegia type 58	O43896
Autosomal spastic paraplegia type 72	Q9BRK0
Autosomal systemic lupus erythematosus	P02745
	P0C0L4
	Q13609
	Q05655
	P00736
	P24855
Autosomal thrombocytopenia with normal platelets	Q9H5V7
	Q96GX5
	P99999
	Q9UPS8
Axenfeld anomaly	Q99697
	Q12948
Axenfeld-Rieger syndrome	Q99697
	Q12948
AXIN2-related attenuated familial adenomatous polyposis	Q9Y2T1
Aymé-Gripp syndrome	O75444
B3GALT6-related spondylodysplastic Ehlers-Danlos syndrome	Q96L58
B4GALT1-CDG	P15291
B4GALT7-related spondylodysplastic Ehlers-Danlos syndrome	Q9UBV7
Bacterial susceptibility due to TLR signaling pathway deficiency	Q99836
Bainbridge-Ropers syndrome	Q9C0F0
Baller-Gerold syndrome	O94761
Bamforth-Lazarus syndrome	O00358
Bannayan-Riley-Ruvalcaba syndrome	P60484
BAP1-related tumor predisposition syndrome	Q92560
Baraitser-Winter cerebrofrontofacial syndrome	P60709
	P63261
Barber-Say syndrome	Q8WVJ9
Bardet-Biedl syndrome	Q8NFJ9
	Q8TAM1
	Q9BXC9
	Q96RK4
	Q8N3I7
	Q8IWZ6
	Q3SYG4
	O15078
	Q13049
	Q8TAM2
	Q9H0F7
	Q9NPJ1
	Q9NXB0
	O15259
	Q6ZW61
	Q86SQ7
	O95876
	Q9NQ48
	Q9UG01
	A8MTZ0
	Q9BW83
	Q96LB3
	Q96LK0
	Q9BY12
	Q96NL8
Barth syndrome	Q16635
Bartsocas-Papas syndrome	P57078
Bartter syndrome type 2	P48048
Bartter syndrome type 3	P51801
Bartter syndrome type 4	Q8WZ55
	P51801
	P51800
Bartter syndrome type 5	Q9UNF1
Basel-Vanagaite-Smirin-Yosef syndrome	Q71SY5
Bathing suit ichthyosis	P22735
B-cell chronic lymphocytic leukemia	Q99572
	A0A0B4J1V1
	Q13315
	P24385
	P04637
	Q969Q4
	P01857
	Q9NUX5
	P62841
	Q9UKT9
B-cell immunodeficiency-limb anomaly-urogenital malformation syndrome	Q02880
Becker muscular dystrophy	P11532
Becker nevus syndrome	P60709
Beckwith-Wiedemann syndrome due to CDKN1C mutation	P49918
Beckwith-Wiedemann syndrome due to imprinting defect of 11p15	P01344
Beckwith-Wiedemann syndrome due to NSD1 mutation	Q96L73
Behavioral variant of frontotemporal dementia	Q9NUM4
	P49768
	Q9UQN3
	Q9NZC2
	P55072
	P10636
	P28799
	Q13501
	Q96LT7
Behçet disease	P22301
	P01889
	P25445
	Q8NBM4
	Q5VWK5
	O15553
	Q14765
	P0C0L4
	P29459
	O00206
	P32246
	O43908
	Q9NZ08
	P15260
Benign adult familial myoclonic epilepsy	Q8N8I0
	Q9ULM3
	Q9UQB3
	Q02246
	P18089
	O60337
Benign concentric annular macular dystrophy	Q17R60
Benign familial infantile epilepsy	Q9UQD0
	Q99250
	O43526
	O43525
	Q7Z6L0
Benign familial mesial temporal lobe epilepsy	Q8N4T0
Benign familial neonatal epilepsy	O43526
	O43525
Benign familial neonatal-infantile seizures	Q99250
	O43526
Benign hereditary chorea	P43699
	O95622
Benign paroxysmal torticollis of infancy	O00555
Benign recurrent intrahepatic cholestasis type 1	O43520
Benign recurrent intrahepatic cholestasis type 2	O95342
Benign Samaritan congenital myopathy	P21817
BENTA disease	Q9BXL7
Bernard-Soulier syndrome	P07359
	P13224
	P14770
Best vitelliform macular dystrophy	O76090
Beta-ketothiolase deficiency	P24752
Beta-mannosidosis	O00462
Beta-propeller protein-associated neurodegeneration	Q9Y484
Beta-sarcoglycan-related limb-girdle muscular dystrophy R4	Q16585
Beta-thalassemia intermedia	P68871
Beta-thalassemia major	P68871
Beta-thalassemia-X-linked thrombocytopenia syndrome	P15976
Beta-ureidopropionase deficiency	Q9UBR1
Bethlem myopathy	P12109
	P12110
	P12111
	Q99715
BICD2-related autosomal dominant childhood-onset proximal spinal muscular atrophy	Q8TD16
Bietti crystalline dystrophy	Q6ZWL3
Bifid uvula	P0CG47
	Q8TE85
Bifunctional enzyme deficiency	P51659
	Q08426
Bilateral frontoparietal polymicrogyria	P60484
	Q9Y653
Bilateral generalized polymicrogyria	Q05586
Bilateral microtia-deafness-cleft palate syndrome	O43364
Bilateral multicystic dysplastic kidney	P35680
Bilateral parasagittal parieto-occipital polymicrogyria	Q92562
Bilateral perisylvian polymicrogyria	O60687
	Q9Y653
	P42356
Bilateral striopallidodentate calcinosis	P57087
	Q6NSJ0
	P09619
	P01127
	Q08357
	Q9UBH6
Bile acid CoA ligase deficiency and defective amidation	Q9Y2P5
Biliary atresia with splenic malformation syndrome	P0CG37
Biotinidase deficiency	P43251
Biotin-thiamine-responsive basal ganglia disease	Q9BZV2
Birdshot chorioretinopathy	P04439
Birt-Hogg-Dubé syndrome	Q8NFG4
Björnstad syndrome	Q9Y276
Blackfan-Diamond anemia	Q07020
	P42677
	P61353
	P62244
	Q969E8
	P42766
	P62899
	Q9NZK5
	P60866
	P39019
	P62847
	P15976
	P08708
	P62081
	P46777
	P62913
	P18077
	P46783
	P62854
	P61254
	P61313
	P62273
	P62857
Bladder exstrophy	Q9H3D4
	P61371
Blau syndrome	Q9HC29
Bleeding diathesis due to glycoprotein VI deficiency	Q9HCN6
Bleeding diathesis due to thromboxane synthesis deficiency	P21731
Bleeding disorder due to CalDAG-GEFI deficiency	Q7LDG7
Bleeding disorder due to P2Y12 defect	Q9H244
Bleeding disorder in hemophilia A carriers	P00451
Bleeding disorder in hemophilia B carriers	P00740
Blepharo-cheilo-odontic syndrome	O60716
	P12830
Blepharophimosis-intellectual disability syndrome, MKB type	Q93074
Blepharophimosis-intellectual disability syndrome, Ohdo type	P51531
Blepharophimosis-intellectual disability syndrome, SBBYS type	Q8WYB5
Blepharophimosis-ptosis-epicanthus inversus syndrome plus	P58012
Blepharophimosis-ptosis-epicanthus inversus syndrome type 1	P58012
Blepharophimosis-ptosis-epicanthus inversus syndrome type 2	P58012
Blomstrand lethal chondrodysplasia	Q03431
Bloom syndrome	P54132
Blue cone monochromatism	P04001
	P04000
Blue rubber bleb nevus	Q02763
B-lymphoblastic leukemia/lymphoma with hyperdiploidy	P23771
	P48426
B-lymphoblastic leukemia/lymphoma with recurrent genetic abnormality	P16234
	Q8WXX7
	Q16534
	P51825
	P15923
	Q9H334
	Q02548
B-lymphoblastic leukemia/lymphoma with t(1;19)(q23;p13.3)	P15923
	P40424
B-lymphoblastic leukemia/lymphoma with t(12;21)(p13.2;q22.1)	P41212
B-lymphoblastic leukemia/lymphoma with t(5;14)(q31.1;q32.3)	Q6P089
B-lymphoblastic leukemia/lymphoma with t(9;22)(q34.1;q11.2)	P42771
	P00519
	P11274
	Q13422
	P04637
	P36888
	P10321
B-lymphoblastic leukemia/lymphoma with t(v;11q23.3)	Q03164
BNAR syndrome	Q5H8C1
Body skin hyperlaxity due to vitamin K-dependent coagulation factor deficiency	P38435
Bohring-Opitz syndrome	Q8IXJ9
Boomerang dysplasia	O75369
BOR syndrome	Q15475
	Q99502
	Q8N196
Borjeson-Forssman-Lehmann syndrome	Q8IWS0
Bosley-Salih-Alorainy syndrome	P49639
Bothnia retinal dystrophy	P12271
Bowen-Conradi syndrome	Q92979
Brachydactyly type A1	O00238
	P43026
	Q14623
Brachydactyly type A2	P12643
	P43026
	O00238
Brachydactyly type B1	Q01974
Brachydactyly type B2	Q13253
Brachydactyly type C	O00238
	P43026
Brachydactyly type E	P35453
	P12272
Brachydactyly-arterial hypertension syndrome	Q14432
Brachydactyly-elbow wrist dysplasia syndrome	O75367
	P78337
Brachydactyly-short stature-retinitis pigmentosa syndrome	Q6UX04
Brachydactyly-syndactyly, Zhao type	P35453
Brachyolmia-amelogenesis imperfecta syndrome	Q9NS15
Brachytelephalangic chondrodysplasia punctata	P51690
Bradyopsia	Q6ZS82
	O75916
Brain calcification, Rajab type	Q9NSD9
Brain demyelination due to methionine adenosyltransferase deficiency	Q00266
Brain dopamine-serotonin vesicular transport disease	Q05940
Brain malformations-musculoskeletal abnormalities-facial dysmorphism-intellectual disability syndrome	P18583
Brain-lung-thyroid syndrome	P43699
Branchio-oculo-facial syndrome	P05549
Branchiootic syndrome	Q99502
	Q15475
Branchioskeletogenital syndrome	P55287
BRESEK syndrome	O43462
Brittle cornea syndrome	Q96JG9
	Q9NQX1
Brody myopathy	O14983
Bruck syndrome	O00469
	Q96AY3
Brugada syndrome	Q9Y3Q4
	O60706
	Q08289
	Q13936
	P54289
	Q9Y6H6
	Q8N335
	Q9UK17
	Q9NY72
	Q8TD43
	Q9Y5Y9
	Q14BN4
	Q07699
	Q99996
	Q9UJ90
	Q9HD47
	Q14524
	P37088
	Q14563
	O60939
	Q15842
	Q99959
Budd-Chiari syndrome	P12259
	O60674
	P27797
Bullous diffuse cutaneous mastocytosis	P10721
Bullous pemphigoid	P01911
	P01920
Burkitt lymphoma	P01106
Burn-McKeown syndrome	O95602
	P83876
Buschke-Ollendorff syndrome	Q9Y2U8
Butterfly-shaped pigment dystrophy	P23942
	P32243
	P35221
Butyrylcholinesterase deficiency	P06276
BVES-related limb-girdle muscular dystrophy	Q8NE79
C syndrome	P40200
C11ORF73-related autosomal recessive hypomyelinating leukodystrophy	Q53FT3
C3 glomerulonephritis	Q03591
	Q9BXR6
	Q02985
	P36980
CAD-CDG	P27708
CADDS	P33897
	P51572
CADINS disease	Q9BXL7
Caffey disease	P02452
Calpain-3-related limb-girdle muscular dystrophy D4	P20807
Calpain-3-related limb-girdle muscular dystrophy R1	P20807
CAMOS syndrome	Q92610
	Q6P4I2
Campomelic dysplasia	P48436
Camptodactyly-arthropathy-coxa-vara-pericarditis syndrome	Q92954
Camptodactyly-tall stature-scoliosis-hearing loss syndrome	P22607
Camurati-Engelmann disease	P01137
Cantú syndrome	O60706
	Q15842
Cap myopathy	Q86TC9
	P07951
	P06753
Capillary malformation-arteriovenous malformation	P20936
	P54760
Carbamoyl-phosphate synthetase 1 deficiency	P31327
Carcinoid syndrome	O14521
Cardiac-valvular Ehlers-Danlos syndrome	P08123
Cardiofaciocutaneous syndrome	P15056
	P01116
	Q02750
	P36507
Cardiomyopathy-hypotonia-lactic acidosis syndrome	Q00325
Cardiospondylocarpofacial syndrome	O43318
Carey-Fineman-Ziter syndrome	A0A1B0GTQ4
	A6NI61
Carney complex	P10644
	Q9HCR9
Carney complex-trismus-pseudocamptodactyly syndrome	P13535
Carney-Stratakis syndrome	P21912
	Q99643
	O14521
Carnitine palmitoyl transferase 1A deficiency	P50416
Carnitine palmitoyl transferase II deficiency, myopathic form	P23786
Carnitine palmitoyl transferase II deficiency, neonatal form	P23786
Carnitine palmitoyl transferase II deficiency, severe infantile form	P23786
Carnitine-acylcarnitine translocase deficiency	O43772
Caroli disease	P08F94
Carpenter syndrome	Q7Z7M0
	Q9ULC3
Carvajal syndrome	P15924
Cataract-glaucoma syndrome	O75364
Cataract-growth hormone deficiency-sensory neuropathy-sensorineural hearing loss-skeletal dysplasia syndrome	Q9NSE4
Cataract-intellectual disability-hypogonadism syndrome	Q15042
	Q9H2M9
Cataract-microcornea syndrome	P02489
	P53673
	P43320
	P07315
	P07320
	P48165
	P53674
	O75444
Catecholaminergic polymorphic ventricular tachycardia	O14958
	Q13061
	Q92736
	P0DP23
	P0DP24
	P0DP25
	Q5HYJ1
Catel-Manzke syndrome	O95455
Cathepsin A-related arteriopathy-strokes-leukoencephalopathy	P10619
Caudal regression syndrome	Q8TAA9
	Q9BT04
CCDC115-CDG	Q96NT0
CCNK-related neurodevelopmental disorder-severe intellectual disability-facial dysmorphism syndrome	O75909
CDKL5-deficiency disorder	O76039
CEBPE-associated autoinflammation-immunodeficiency-neutrophil dysfunction syndrome	Q15744
CEDNIK syndrome	O95721
Cenani-Lenz syndrome	P25054
	O75096
Central areolar choroidal dystrophy	P43080
	P23942
	Q02846
Central core disease	P21817
Cerebellar ataxia with neuropathy and bilateral vestibular areflexia syndrome	P35251
Cerebellar ataxia, Cayman type	Q86WG3
Cerebellar ataxia-areflexia-pes cavus-optic atrophy-sensorineural hearing loss syndrome	P13637
Cerebellar ataxia-hypogonadism syndrome	Q8IY17
	Q9NWF9
Cerebellar-facial-dental syndrome	Q92994
Cerebral autosomal dominant arteriopathy-subcortical infarcts-leukoencephalopathy	Q9UM47
Cerebral autosomal recessive arteriopathy-subcortical infarcts-leukoencephalopathy	Q92743
Cerebral sinovenous thrombosis	P00734
	P12259
	P22891
Cerebrocostomandibular syndrome	P14678
Cerebrofacioarticular syndrome	Q96JQ0
	Q6V0I7
Cerebrofaciothoracic dysplasia	Q9UM00
Cerebrotendinous xanthomatosis	Q02318
Cernunnos-XLF deficiency	Q9H9Q4
Cerulean cataract	P43320
	P07320
	P30301
	O75444
Cervical spina bifida aperta	Q9ULK5
	Q9BT04
	P11586
	O15178
	P42898
	Q8TAA9
Cervical spina bifida cystica	Q9ULK5
	Q9BT04
	P42898
	Q8TAA9
	O15178
	P11586
Cervicothoracic spina bifida aperta	Q9ULK5
	Q9BT04
	P11586
	O15178
	P42898
	Q8TAA9
Cervicothoracic spina bifida cystica	Q8TAA9
	Q9ULK5
	O15178
	Q9BT04
	P42898
	P11586
CHAND syndrome	P57078
Char syndrome	Q92481
Charcot-Marie-Tooth disease type 1A	Q01453
Charcot-Marie-Tooth disease type 1B	P25189
Charcot-Marie-Tooth disease type 1C	Q99732
Charcot-Marie-Tooth disease type 1D	P11161
Charcot-Marie-Tooth disease type 1E	Q01453
Charcot-Marie-Tooth disease type 1F	P07196
Charcot-Marie-Tooth disease type 2B1	P02545
Charcot-Marie-Tooth disease type 2B2	Q96T60
Charcot-Marie-Tooth disease type 2B5	P07196
Charcot-Marie-Tooth disease type 2H	Q8TB36
Charcot-Marie-Tooth disease type 2P	Q6UWE0
Charcot-Marie-Tooth disease type 2R	Q9C040
Charcot-Marie-Tooth disease type 2S	P38935
Charcot-Marie-Tooth disease type 2T	P08473
Charcot-Marie-Tooth disease type 4A	Q8TB36
Charcot-Marie-Tooth disease type 4B1	Q13614
Charcot-Marie-Tooth disease type 4B2	Q86WG5
Charcot-Marie-Tooth disease type 4B3	O95248
Charcot-Marie-Tooth disease type 4C	Q8TF17
Charcot-Marie-Tooth disease type 4D	Q92597
Charcot-Marie-Tooth disease type 4E	P11161
Charcot-Marie-Tooth disease type 4F	Q9BXM0
Charcot-Marie-Tooth disease type 4G	P19367
Charcot-Marie-Tooth disease type 4H	Q96M96
Charcot-Marie-Tooth disease type 4J	Q92562
CHARGE syndrome	O15041
	Q9P2D1
CHD3-related developmental delay-speech delay-intellectual disability-abnormalities of vision-facial dysmorphism syndrome	Q12873
Chédiak-Higashi syndrome	Q99698
Cherubism	P78314
CHILD syndrome	Q15738
Childhood absence epilepsy	P14867
	P18507
	P11166
	P28472
	O75564
	O95180
Childhood encephalopathy due to thiamine pyrophosphokinase deficiency	Q9H3S4
Childhood-onset autosomal recessive myopathy with external ophthalmoplegia	Q9UKX2
Childhood-onset autosomal recessive slowly progressive spinocerebellar ataxia	O14773
Childhood-onset basal ganglia degeneration syndrome	Q08AM6
Childhood-onset benign chorea with striatal involvement	Q9Y233
Childhood-onset hypophosphatasia	P05186
Childhood-onset motor and cognitive regression syndrome with extrapyramidal movement disorder	P17480
Childhood-onset nemaline myopathy	P07951
	Q86TC9
	P68133
	P06753
	P20929
	C9JR72
	O60662
Childhood-onset progressive contractures-limb-girdle weakness-muscle dystrophy syndrome	Q8WZ42
Childhood-onset spasticity with hyperglycinemia	Q86SX6
Childhood-onset Steinert myotonic dystrophy	Q09013
CHIME syndrome	Q9Y2B2
Choanal atresia-athelia-hypothyroidism-delayed puberty-short stature syndrome	O14686
Cholangiocarcinoma	P38398
	P51587
	P26045
Cholesterol-ester transfer protein deficiency	P02656
	P11597
Cholesteryl ester storage disease	P38571
Chondrodysplasia with joint dislocations, gPAPP type	Q9NX62
Chondrodysplasia-disorder of sex development syndrome	Q5VTY9
Chondromyxoid fibroma	Q13255
Chondrosarcoma	Q16394
Chordoma	O15178
Choreoacanthocytosis	Q96RL7
Choroid plexus carcinoma	P04637
Choroideremia	P24386
Christianson syndrome	Q92581
Chromophobe renal cell carcinoma	P20823
Chronic atrial and intestinal dysrhythmia syndrome	Q5FBB7
Chronic beryllium disease	P04440
Chronic enteropathy associated with SLCO2A1 gene	Q92959
Chronic eosinophilic leukemia	Q6UN15
	P16234
Chronic granulomatous disease	P04839
	P14598
	P19878
	P13498
	Q15080
	Q9BQA9
Chronic infantile diarrhea due to guanylate cyclase 2C overactivity	P25092
Chronic lymphoproliferative disorder of natural killer cells	P40763
Chronic mast cell leukemia	P10721
Chronic mucocutaneous candidiasis	Q9BXN2
	Q96F46
	Q96PD4
	O43734
	Q8NAC3
Chronic myeloid leukemia	P11274
	P00519
	Q01196
Chronic myelomonocytic leukemia	P09619
	P41212
	Q8IXJ9
	Q01130
Chronic myeloproliferative disease, unclassifiable	P09619
Chronic neutrophilic leukemia	Q99062
Chronic respiratory distress with surfactant metabolism deficiency	P11686
Chronic visceral acid sphingomyelinase deficiency	P17405
CHST3-related skeletal dysplasia	Q7LGC8
Chudley-McCullough syndrome	P81274
Chuvash erythrocytosis	P40337
Chylomicron retention disease	Q9Y6B6
CIDEC-related familial partial lipodystrophy	Q96AQ7
CINCA syndrome	Q96P20
Cirrhosis-dystonia-polycythemia-hypermanganesemia syndrome	Q6XR72
Citrullinemia type II	Q9UJS0
CK syndrome	Q15738
Class I glucose-6-phosphate dehydrogenase deficiency	P11413
Classic congenital adrenal hyperplasia due to 21-hydroxylase deficiency, salt wasting form	P08686
Classic congenital adrenal hyperplasia due to 21-hydroxylase deficiency, simple virilizing form	P08686
Classic congenital lipoid adrenal hyperplasia due to STAR deficency	P49675
Classic galactosemia	P07902
Classic glucose transporter type 1 deficiency syndrome	P11166
Classic hairy cell leukemia	P15056
Classic Hodgkin lymphoma, nodular sclerosis type	Q8IXV7
Classic homocystinuria	P35520
Classic maple syrup urine disease	P12694
	P21953
	P11182
Classic multiminicore myopathy	Q9NZV5
	Q8WZ42
	P12883
Classic mycosis fungoides	P16410
	P20333
	P10747
Classic pantothenate kinase-associated neurodegeneration	Q9BZ23
Classic phenylketonuria	P00439
Classic progressive supranuclear palsy syndrome	P10636
Classical Ehlers-Danlos syndrome	P05997
	P20908
	P02452
Classical-like Ehlers-Danlos syndrome type 1	P22105
Classical-like Ehlers-Danlos syndrome type 2	Q8IUX7
CLCN4-related X-linked intellectual disability syndrome	P51793
CLCN6-related childhood-onset progressive neurodegeneration-peripheral neuropathy syndrome	P51797
Clear cell papillary renal cell carcinoma	P20823
	O75204
	O75030
	Q86U86
Clear cell sarcoma of kidney	Q6W2J9
	P62258
	A6NNL0
	B1AL46
	O14746
	Q9BZI1
Cleft hard palate	Q8TE85
	P0CG47
Cleft lip and alveolus	P28360
	Q9H3D4
	O14896
	Q15223
Cleft lip and palate-craniofacial dysmorphism-congenital heart defect-hearing loss syndrome	Q12891
Cleft lip/palate	Q52LW3
	Q9H3D4
	P12644
	Q15223
	P12830
	O14896
	P16234
	P28360
	Q12959
	Q92988
Cleft lip/palate-ectodermal dysplasia syndrome	Q15223
Cleft velum	Q8TE85
	P0CG47
Cleidocranial dysplasia	Q13950
CLN1 disease	P50897
CLN10 disease	P07339
CLN11 disease	P28799
CLN13 disease	Q9UBX1
CLN2 disease	O14773
CLN3 disease	Q13286
CLN4A disease	Q9NWW5
CLN4B disease	Q9H3Z4
CLN5 disease	O75503
CLN6 disease	Q9NWW5
CLN7 disease	Q8NHS3
CLN8 disease	Q9UBY8
CLOVES syndrome	P42336
CNTNAP2-related developmental and epileptic encephalopathy	Q9UHC6
COASY protein-associated neurodegeneration	Q13057
Coats disease	Q00604
Coats plus syndrome	Q2NKJ3
	Q9H668
Cobblestone lissencephaly without muscular or ocular involvement	P07942
Cockayne syndrome type 1	Q92889
	Q03468
	Q13216
Cockayne syndrome type 2	Q03468
	Q13216
	P07992
Cockayne syndrome type 3	Q03468
	Q13216
CODAS syndrome	P36776
Coffin-Lowry syndrome	P51812
Coffin-Siris syndrome	Q68CP9
	Q12824
	P51532
	Q8NFD5
	O14497
	Q969G3
	P35716
	Q06945
	Q92785
	Q96GM5
	Q8TAQ2
COFS syndrome	P18074
	Q03468
	P28715
	P07992
COG1-CDG	Q8WTW3
COG2-CDG	Q14746
COG4-CDG	Q9H9E3
COG5-CDG	Q9UP83
COG6-CGD	Q9Y2V7
COG7-CDG	P83436
COG8-CDG	Q96MW5
Cognitive impairment-coarse facies-heart defects-obesity-pulmonary involvement-short stature-skeletal dysplasia syndrome	Q9UHB7
Cohen syndrome	Q7Z7G8
COL4A1-related familial vascular leukoencephalopathy	P02462
Cold-induced sweating syndrome	Q8IXQ5
	O75462
	Q9UBD9
Cole-Carpenter syndrome	P07237
	O94855
Coloboma of choroid and retina	P63261
	Q13467
	Q9Y467
	Q9NP58
	P26367
Coloboma of eye lens	Q13467
	Q9Y467
	Q9NP58
	P26367
Coloboma of eyelid	Q13467
	Q9Y467
	Q9NP58
	P26367
Coloboma of iris	P63261
	Q13467
	Q9Y467
	Q9NP58
	P26367
Coloboma of macula	Q13467
	Q9Y467
	Q9NP58
	P26367
Coloboma of optic disc	Q13467
	Q9Y467
	Q9NP58
	P26367
Colobomatous macrophthalmia-microcornea syndrome	Q9NZV1
Colobomatous microphthalmia	Q15465
	Q9BX79
	P58304
	Q6KF10
	Q9NR23
	Q9NP58
	Q9P273
	P02753
	P48431
	O95475
	P32243
	Q9Y2V3
	P47895
	Q9H237
Colobomatous microphthalmia-rhizomelic dysplasia syndrome	Q9Y586
Colobomatous optic disc-macular atrophy-chorioretinopathy syndrome	O95475
Combined deficiency of factor V and factor VIII	Q8NI22
	P49257
Combined immunodeficiency due to CARMIL2 deficiency	Q6F5E8
Combined immunodeficiency due to CD27 deficiency	P26842
Combined immunodeficiency due to CD3gamma deficiency	P09693
Combined immunodeficiency due to CD70 deficiency	P32970
Combined immunodeficiency due to DOCK8 deficiency	Q8NF50
Combined immunodeficiency due to GINS1 deficiency	Q14691
Combined immunodeficiency due to IL21R deficiency	Q9HBE5
Combined immunodeficiency due to ITK deficiency	Q08881
Combined immunodeficiency due to LRBA deficiency	P50851
Combined immunodeficiency due to MALT1 deficiency	Q9UDY8
Combined immunodeficiency due to Moesin deficiency	P26038
Combined immunodeficiency due to ORAI1 deficiency	Q96D31
Combined immunodeficiency due to OX40 deficiency	P43489
Combined immunodeficiency due to partial RAG1 deficiency	P15918
Combined immunodeficiency due to STIM1 deficiency	Q13586
Combined immunodeficiency due to STK4 deficiency	Q13043
Combined immunodeficiency due to TFRC deficiency	P02786
Combined immunodeficiency due to ZAP70 deficiency	P43403
Combined immunodeficiency with faciooculoskeletal anomalies	Q9Y448
	O00329
Combined immunodeficiency with granulomatosis	Q9ULG1
	P15918
	P55895
Combined immunodeficiency-enteropathy spectrum	Q9ULT0
	P42356
Combined malonic and methylmalonic acidemia	Q4G176
Combined oxidative phosphorylation defect type 11	Q9NWS8
Combined oxidative phosphorylation defect type 13	Q8TCS8
Combined oxidative phosphorylation defect type 14	O95363
Combined oxidative phosphorylation defect type 15	Q96DP5
Combined oxidative phosphorylation defect type 17	Q9BQ52
Combined oxidative phosphorylation defect type 2	Q9Y3D3
Combined oxidative phosphorylation defect type 20	P26640
Combined oxidative phosphorylation defect type 21	Q9BW92
Combined oxidative phosphorylation defect type 23	Q969Y2
Combined oxidative phosphorylation defect type 24	Q96I59
Combined oxidative phosphorylation defect type 25	Q96GW9
Combined oxidative phosphorylation defect type 26	Q32P41
Combined oxidative phosphorylation defect type 27	Q9HA77
Combined oxidative phosphorylation defect type 29	Q99757
Combined oxidative phosphorylation defect type 30	Q7L0Y3
Combined oxidative phosphorylation defect type 39	Q969S9
Combined oxidative phosphorylation defect type 4	P49411
Combined oxidative phosphorylation defect type 7	Q9H3J6
Combined oxidative phosphorylation defect type 8	Q5JTZ9
Combined oxidative phosphorylation defect type 9	P09001
Combined pituitary hormone deficiencies, genetic forms	Q9Y261
	P28069
	O75360
	Q9UBX0
	P32243
	Q969G2
	P10070
Common variable immunodeficiency	P15391
	Q9Y6W8
	P20023
	Q96RJ3
	P11836
	P60033
	Q05655
[truncated: 6,086 more rows]
